# Supplementary material for: Impact of temperature on the bionomics and geographical range margins of the two-spotted field cricket Gryllus bimaculatus in the world: Implications for its mass farming
Source: PLoS One. 2024 Apr 30;19(4):e0300438. doi: 10.1371/journal.pone.0300438 (PMC11060561; doi:10.1371/journal.pone.0300438)
Supplement: S1 Data set — (XLSX) [file pone.0300438.s002.xlsx]

## Sheet: 20 degrees celcius
E	E	E	E	E	E	E	E	E	E	E	E	E	E	E	E	E	E	E	E	E	E	E	E	E	E	E	E	E	E	E	E	E	E	E	E	E	E	E	E	E	E	E	E	E	E	E	E	E	E
E	E	E	E	E	E	E	E	E	E	E	E	E	E	E	E	E	E	E	E	E	E	E	E	E	E	E	E	E	E	E	E	E	E	E	E	E	E	E	E	E	E	E	E	E	E	E	E	E	E
E	E	E	E	E	E	E	E	E	E	E	E	E	E	E	E	E	E	E	E	E	E	E	E	E	E	E	E	E	E	E	E	E	E	E	E	E	E	E	E	E	E	E	E	E	E	E	E	E	E
E	E	E	E	E	E	E	E	E	E	E	E	E	E	E	E	E	E	E	E	E	E	E	E	E	E	E	E	E	E	E	E	E	E	E	E	E	E	E	E	E	E	E	E	E	E	E	E	E	E
E	E	E	E	E	E	E	E	E	E	E	E	E	E	E	E	E	E	E	E	E	E	E	E	E	E	E	E	E	E	E	E	E	E	E	E	E	E	E	E	E	E	E	E	E	E	E	E	E	E
E	E	E	E	E	E	E	E	E	E	E	E	E	E	E	E	E	E	E	E	E	E	E	E	E	E	E	E	E	E	E	E	E	E	E	E	E	E	E	E	E	E	E	E	E	E	E	E	E	E
E	E	E	E	E	E	E	E	E	E	E	E	E	E	E	E	E	E	E	E	E	E	E	E	E	E	E	E	E	E	E	E	E	E	E	E	E	E	E	E	E	E	E	E	E	E	E	E	E	E
E	E	E	E	E	E	E	E	E	E	E	E	E	E	E	E	E	E	E	E	E	E	E	E	E	E	E	E	E	E	E	E	E	E	E	E	E	E	E	E	E	E	E	E	E	E	E	E	E	E
E	E	E	E	E	E	E	E	E	E	E	E	E	E	E	E	E	E	E	E	E	E	E	E	E	E	E	E	E	E	E	E	E	E	E	E	E	E	E	E	E	E	E	E	E	E	E	E	E	E
E	E	E	E	E	E	E	E	E	E	E	E	E	E	E	E	E	E	E	E	E	E	E	E	E	E	E	E	E	E	E	E	E	E	E	E	E	E	E	E	E	E	E	E	E	E	E	E	E	E
E	E	E	E	E	E	E	E	E	E	E	E	E	E	E	E	E	E	E	E	E	E	E	E	E	E	E	E	E	E	E	E	E	E	E	E	E	E	E	E	E	E	E	E	E	E	E	E	E	E
E	E	E	E	E	E	E	E	E	E	E	E	E	E	E	E	E	E	E	E	E	E	E	E	E	E	E	E	E	E	E	E	E	E	E	E	E	E	E	E	E	E	E	E	E	E	E	E	E	E
E	E	E	E	E	E	E	E	E	E	E	E	E	E	E	E	E	E	E	E	E	E	E	E	E	E	E	E	E	E	E	E	E	E	E	E	E	E	E	E	E	E	E	E	E	E	E	E	E	E
E	E	E	E	E	E	E	E	E	E	E	E	E	E	E	E	E	E	E	E	E	E	E	E	E	E	E	E	E	E	E	E	E	E	E	E	E	E	E	E	E	E	E	E	E	E	E	E	E	E
E	E	E	E	E	E	E	E	E	E	E	E	E	E	E	E	E	E	E	E	E	E	E	E	E	E	E	E	E	E	E	E	E	E	E	E	E	E	E	E	E	E	E	E	E	E	E	E	E	E
E	E	E	E	E	E	E	E	E	E	E	E	E	E	E	E	E	E	E	E	E	E	E	E	E	E	E	E	E	E	E	E	E	E	E	E	E	E	E	E	E	E	E	E	E	E	E	E	E	E
E	E	E	E	E	E	E	E	E	E	E	E	E	E	E	E	E	E	E	E	E	E	E	E	E	E	E	E	E	E	E	E	E	E	E	E	E	E	E	E	E	E	E	E	E	E	E	E	E	E
E	E	E	E	E	E	E	E	E	E	E	E	E	E	E	E	E	E	E	E	E	E	E	E	E	E	E	E	E	E	E	E	E	E	E	E	E	E	E	E	E	E	E	E	E	E	E	E	E	E
E	E	E	E	E	E	E	E	E	E	E	E	E	E	E	E	E	E	E	E	E	E	E	E	E	E	E	E	E	E	E	E	E	E	E	E	E	E	E	E	E	E	E	E	E	E	E	E	E	E
E	E	E	E	E	E	E	E	E	E	E	E	E	E	E	E	E	E	E	E	E	E	E	E	E	E	E	E	E	E	E	E	E	E	E	E	E	E	E	E	E	E	E	E	E	E	E	E	E	E
E	E	E	E	E	E	E	E	E	E	E	E	E	E	E	E	E	E	E	E	E	E	E	E	E	E	E	E	E	E	E	E	E	E	E	E	E	E	E	E	E	E	E	E	E	E	E	E	E	E
E	E	E	E	E	E	E	E	E	E	E	E	E	E	E	E	E	E	E	E	E	E	E	E	E	E	E	E	E	E	E	E	E	E	E	E	E	E	E	E	E	E	E	E	E	E	E	E	E	E
E	E	E	E	E	E	E	E	E	E	E	E	E	E	E	E	E	E	E	E	E	E	E	E	E	E	E	E	E	E	E	E	E	E	E	E	E	E	E	E	E	E	E	E	E	E	E	E	E	E
E	E	E	E	E	E	E	E	E	E	E	E	E	E	E	E	E	E	E	E	E	E	E	E	E	E	E	E	E	E	E	E	E	E	E	E	E	E	E	E	E	E	E	E	E	E	E	E	E	E
E	E	E	E	E	E	E	E	E	E	E	E	E	E	E	E	E	E	E	E	E	E	E	E	E	E	E	E	E	E	E	E	E	E	E	E	E	E	E	E	E	E	E	E	E	E	E	E	E	E
E	E	E	E	E	E	E	E	E	E	E	E	E	E	E	E	E	E	E	E	E	E	E	E	E	E	E	E	E	E	E	E	E	E	E	E	E	E	E	E	E	E	E	E	E	E	E	E	E	E
E	E	E	E	E	E	E	E	E	E	E	E	E	E	E	E	E	E	E	E	E	E	E	E	E	E	E	E	E	E	E	E	E	E	E	E	E	E	E	E	E	E	E	E	E	E	E	E	E	E
E	E	E	E	E	E	E	E	E	E	E	E	E	E	E	E	E	E	E	E	E	E	E	E	E	E	E	E	E	E	E	E	E	E	E	E	E	E	E	E	E	E	E	E	E	E	E	E	E	E
E	E	E	E	E	E	E	E	E	E	E	E	E	E	E	E	E	E	E	E	E	E	E	E	E	E	E	E	E	E	E	E	E	E	E	E	E	E	E	E	E	E	E	E	E	E	E	E	E	E
E	E	E	E	E	E	E	E	E	E	E	E	E	E	E	E	E	E	E	E	E	E	E	E	E	E	E	E	E	E	E	E	E	E	E	E	E	E	E	E	E	E	E	E	E	E	E	E	E	E
E	E	E	E	E	E	E	E	E	E	E	E	E	E	E	E	E	E	E	E	E	E	E	E	E	E	E	E	E	E	E	E	E	E	E	E	E	E	E	E	E	E	E	E	E	E	E	E	E	E
E	E	E	E	E	E	E	E	E	E	E	E	E	E	E	E	E	E	E	E	E	E	E	E	E	E	E	E	E	E	E	E	E	E	E	E	E	E	E	E	E	E	E	E	E	E	E	E	E	E
E	E	E	E	E	E	E	E	E	E	E	E	E	E	E	E	E	E	E	E	E	E	E	E	E	E	E	E	E	E	E	E	E	E	E	E	E	E	E	E	E	E	E	E	E	E	E	E	E	E
E	E	E	E	E	E	E	E	E	E	E	E	E	E	E	E	E	E	E	E	E	E	E	E	E	E	E	E	E	E	E	E	E	E	E	E	E	E	E	E	E	E	E	E	E	E	E	E	E	E
N	N	N	N	N	N	N	N	N	E	N	N	E	N	N	E	N	N	N	N	E	N	N	N	N	E	N	N	N	E	N	N	N	N	E	N	N	N	E	E	E	N	E	E	N	N	N	N	E	N
N	N	N	N	N	N	N	N	N	N	N	N	N	N	N	N	N	N	N	N	E	N	N	N	N	E	N	N	N	E	N	N	N	N	E	N	N	N	E	E	E	N	E	E	N	N	N	N	E	N
N	N	N	N	N	N	N	N	N	N	N	N	N	N	N	N	N	N	N	N	E	N	N	N	N	E	N	N	N	E	N	N	N	N	E	N	N	N	E	E	E	N	E	E	N	N	N	N	E	N
N	N	N	N	N	N	N	N	N	N	N	N	N	N	N	N	N	N	N	N	E	N	N	N	N	E	N	N	N	E	N	N	N	N	E	N	N	N	E	E	E	N	Dead	Dead	N	N	N	N	Dead	N
N	N	N	N	N	N	N	N	N	N	N	N	N	N	N	N	N	N	N	N	Dead	N	N	N	N	Dead	N	N	N	Dead	N	N	N	N	Dead	N	N	N	Dead	Dead	Dead	N	Dead	Dead	N	N	N	N	Dead	N
N	N	N	N	N	N	N	N	N	N	N	N	N	N	N	N	N	N	N	N	Dead	N	N	N	N	Dead	N	N	N	Dead	N	N	N	N	Dead	N	N	N	Dead	Dead	Dead	N	Dead	Dead	N	N	N	N	Dead	N
N	N	N	N	N	N	N	N	N	N	N	N	N	N	N	N	N	N	N	N	Dead	N	N	N	N	Dead	N	N	N	Dead	N	N	N	N	Dead	N	N	N	Dead	Dead	Dead	Dead	Dead	Dead	N	N	N	N	Dead	N
N	N	N	N	N	N	N	N	N	N	N	N	N	N	N	N	N	N	N	N	Dead	N	N	N	N	Dead	N	N	N	Dead	N	N	N	N	Dead	N	N	N	Dead	Dead	Dead	Dead	Dead	Dead	N	N	N	N	Dead	N
N	N	N	N	N	N	N	N	N	N	N	N	N	N	N	N	N	N	N	N	Dead	N	N	N	N	Dead	N	N	N	Dead	N	N	N	N	Dead	N	N	N	Dead	Dead	Dead	Dead	Dead	Dead	N	N	N	N	Dead	N
N	N	N	N	N	N	N	N	N	N	N	N	N	N	N	N	N	N	N	N	Dead	N	N	N	N	Dead	N	N	N	Dead	N	N	N	N	Dead	N	N	N	Dead	Dead	Dead	Dead	Dead	Dead	N	N	N	N	Dead	N
N	N	N	N	N	N	N	N	N	N	N	N	N	N	N	N	N	N	N	N	Dead	N	N	N	N	Dead	N	N	N	Dead	N	N	N	N	Dead	N	N	N	Dead	Dead	Dead	Dead	Dead	Dead	N	N	N	N	Dead	N
N	N	N	N	N	N	N	N	N	N	N	N	N	N	N	N	N	N	N	N	Dead	N	N	N	N	Dead	N	N	N	Dead	N	N	N	N	Dead	N	N	N	Dead	Dead	Dead	Dead	Dead	Dead	N	N	N	N	Dead	N
N	N	N	N	N	N	N	N	N	N	N	N	N	N	N	N	N	N	N	N	Dead	N	N	N	N	Dead	N	N	N	Dead	N	N	N	N	Dead	N	N	N	Dead	Dead	Dead	Dead	Dead	Dead	N	N	N	N	Dead	N
N	N	N	N	N	N	N	N	N	N	N	N	N	N	N	N	N	N	N	N	Dead	N	N	N	N	Dead	N	N	N	Dead	N	N	N	N	Dead	N	N	N	Dead	Dead	Dead	Dead	Dead	Dead	N	N	N	N	Dead	N
N	N	N	N	N	N	N	N	N	N	N	N	N	N	N	N	N	N	N	N	Dead	N	N	N	N	Dead	N	N	N	Dead	N	N	N	N	Dead	N	N	N	Dead	Dead	Dead	Dead	Dead	Dead	N	N	N	N	Dead	N
N	N	N	N	N	N	N	N	N	N	N	N	N	N	N	N	N	N	N	N	Dead	N	N	N	N	Dead	N	N	N	Dead	N	N	N	N	Dead	N	N	N	Dead	Dead	Dead	Dead	Dead	Dead	N	N	N	N	Dead	N
N	N	N	N	N	N	N	N	N	N	N	N	N	N	N	N	N	N	N	N	Dead	N	N	N	N	Dead	N	N	N	Dead	N	N	N	N	Dead	N	N	N	Dead	Dead	Dead	Dead	Dead	Dead	N	N	N	N	Dead	N
N	N	N	N	N	N	N	N	N	N	N	N	N	N	N	N	N	N	N	N	Dead	N	N	N	N	Dead	N	N	N	Dead	N	N	N	N	Dead	N	N	N	Dead	Dead	Dead	Dead	Dead	Dead	N	N	N	N	Dead	N
N	N	N	N	N	N	N	N	N	N	N	N	N	N	N	N	N	N	N	N	Dead	N	N	N	N	Dead	N	N	N	Dead	N	N	N	N	Dead	N	N	N	Dead	Dead	Dead	Dead	Dead	Dead	N	N	N	N	Dead	N
N	N	N	N	N	N	N	N	N	N	N	N	N	N	N	N	N	N	N	N	Dead	N	N	N	N	Dead	N	N	N	Dead	N	N	N	N	Dead	N	N	N	Dead	Dead	Dead	Dead	Dead	Dead	N	N	N	N	Dead	N
N	N	N	N	N	N	N	N	N	N	N	N	N	N	N	N	N	N	N	N	Dead	N	N	N	N	Dead	N	N	N	Dead	N	N	N	N	Dead	N	N	N	Dead	Dead	Dead	Dead	Dead	Dead	N	N	N	N	Dead	N
N	N	N	N	N	N	N	N	N	N	N	N	N	N	N	N	N	N	N	N	Dead	N	N	N	N	Dead	N	N	N	Dead	N	N	N	N	Dead	N	N	N	Dead	Dead	Dead	Dead	Dead	Dead	N	N	N	N	Dead	N
N	N	N	N	N	N	N	N	N	N	N	N	N	N	N	N	N	N	N	N	Dead	N	N	N	N	Dead	N	N	N	Dead	N	N	N	N	Dead	N	N	N	Dead	Dead	Dead	Dead	Dead	Dead	N	N	N	N	Dead	N
N	N	N	N	N	N	N	N	N	N	N	N	N	N	N	N	N	N	N	N	Dead	N	N	N	N	Dead	N	N	N	Dead	N	N	N	N	Dead	N	N	N	Dead	Dead	Dead	Dead	Dead	Dead	N	N	Dead	N	Dead	N
N	N	N	N	N	N	N	N	N	N	N	N	N	N	N	N	N	N	N	N	Dead	N	N	N	N	Dead	N	N	N	Dead	N	N	N	N	Dead	N	N	N	Dead	Dead	Dead	Dead	Dead	Dead	N	N	Dead	N	Dead	N
N	N	N	N	N	N	N	N	N	N	N	N	N	N	N	N	N	N	N	N	Dead	N	N	N	N	Dead	N	N	N	Dead	N	N	N	N	Dead	N	N	N	Dead	Dead	Dead	Dead	Dead	Dead	N	N	Dead	N	Dead	N
N	N	N	N	N	N	N	N	N	N	N	N	N	N	N	N	N	N	N	N	Dead	N	N	N	N	Dead	N	N	N	Dead	N	N	N	N	Dead	N	N	N	Dead	Dead	Dead	Dead	Dead	Dead	N	N	Dead	N	Dead	N
N	N	N	N	N	N	N	N	N	N	N	N	N	N	N	N	N	N	N	N	Dead	N	N	N	N	Dead	N	N	N	Dead	N	N	N	N	Dead	N	N	N	Dead	Dead	Dead	Dead	Dead	Dead	N	N	Dead	N	Dead	N
N	N	N	N	N	N	N	N	N	N	N	N	N	N	N	N	N	N	N	N	Dead	N	N	N	N	Dead	N	N	N	Dead	N	N	N	N	Dead	N	N	N	Dead	Dead	Dead	Dead	Dead	Dead	N	N	Dead	N	Dead	N
N	N	N	N	N	N	N	N	N	N	N	N	N	N	N	N	N	N	N	N	Dead	N	N	N	N	Dead	N	N	N	Dead	N	N	N	N	Dead	N	N	N	Dead	Dead	Dead	Dead	Dead	Dead	N	N	Dead	N	Dead	N
N	N	N	N	N	N	N	N	N	N	N	N	N	N	N	N	N	N	N	N	Dead	N	N	N	N	Dead	N	N	N	Dead	N	N	N	N	Dead	N	N	N	Dead	Dead	Dead	Dead	Dead	Dead	N	N	Dead	N	Dead	N
N	N	N	N	N	N	N	N	N	N	N	N	N	N	N	N	N	N	N	N	Dead	N	N	N	N	Dead	N	N	N	Dead	N	N	N	N	Dead	N	N	N	Dead	Dead	Dead	Dead	Dead	Dead	N	N	Dead	N	Dead	N
N	N	N	N	N	N	N	N	N	N	N	N	N	N	N	N	N	N	N	N	Dead	N	N	N	N	Dead	N	N	N	Dead	N	N	N	N	Dead	N	N	N	Dead	Dead	Dead	Dead	Dead	Dead	N	N	Dead	N	Dead	N
N	N	N	N	N	N	N	N	N	N	N	N	N	N	N	N	N	N	N	N	Dead	N	N	N	N	Dead	N	N	N	Dead	N	N	N	N	Dead	N	N	N	Dead	Dead	Dead	Dead	Dead	Dead	N	N	Dead	N	Dead	N
N	N	N	N	N	N	N	N	N	N	N	N	N	N	N	N	N	N	N	N	Dead	N	N	N	N	Dead	N	N	N	Dead	N	N	N	N	Dead	N	N	N	Dead	Dead	Dead	Dead	Dead	Dead	N	N	Dead	N	Dead	N
N	N	N	N	N	N	N	N	N	N	N	N	N	N	N	N	N	N	N	N	Dead	N	N	N	N	Dead	N	N	N	Dead	N	N	N	N	Dead	N	N	N	Dead	Dead	Dead	Dead	Dead	Dead	N	N	Dead	N	Dead	N
N	N	N	N	N	N	N	N	N	N	N	N	N	N	N	N	N	N	N	N	Dead	N	N	N	N	Dead	N	N	N	Dead	N	N	N	N	Dead	N	N	N	Dead	Dead	Dead	Dead	Dead	Dead	N	N	Dead	N	Dead	N
N	N	N	N	N	N	N	N	N	N	N	N	N	N	N	N	N	N	N	N	Dead	N	N	N	N	Dead	N	N	N	Dead	N	N	N	N	Dead	N	N	N	Dead	Dead	Dead	Dead	Dead	Dead	N	N	Dead	N	Dead	N
N	N	N	N	N	N	N	N	N	N	N	N	N	N	N	N	N	N	N	N	Dead	N	N	N	N	Dead	N	N	N	Dead	N	N	N	N	Dead	N	N	N	Dead	Dead	Dead	Dead	Dead	Dead	N	N	Dead	N	Dead	N
N	N	N	N	N	N	N	N	N	N	N	N	N	N	N	N	N	N	N	N	Dead	N	N	N	N	Dead	N	N	N	Dead	N	N	N	N	Dead	N	N	N	Dead	Dead	Dead	Dead	Dead	Dead	N	N	Dead	N	Dead	N
N	N	N	N	N	N	N	N	N	N	N	N	N	N	N	N	N	N	N	N	Dead	N	N	N	N	Dead	N	N	N	Dead	N	N	N	N	Dead	N	N	N	Dead	Dead	Dead	Dead	Dead	Dead	N	N	Dead	N	Dead	N
N	N	N	N	N	N	N	N	N	N	N	N	N	N	N	N	N	N	N	N	Dead	N	N	N	N	Dead	N	N	N	Dead	N	N	N	N	Dead	N	N	N	Dead	Dead	Dead	Dead	Dead	Dead	N	N	Dead	N	Dead	N
N	N	N	N	N	N	N	N	N	N	N	N	N	N	N	N	N	N	N	N	Dead	N	N	N	N	Dead	N	N	N	Dead	N	N	N	N	Dead	N	N	N	Dead	Dead	Dead	Dead	Dead	Dead	N	N	Dead	N	Dead	N
N	N	N	N	N	N	N	N	N	N	N	N	N	N	N	N	N	N	N	N	Dead	N	N	N	N	Dead	N	N	N	Dead	N	N	N	N	Dead	N	N	N	Dead	Dead	Dead	Dead	Dead	Dead	N	N	Dead	N	Dead	N
N	N	N	N	N	N	N	N	N	N	N	N	N	N	N	N	N	N	N	N	Dead	N	N	N	N	Dead	N	N	N	Dead	N	N	N	N	Dead	N	N	N	Dead	Dead	Dead	Dead	Dead	Dead	N	N	Dead	N	Dead	N
N	N	N	N	N	N	N	N	N	N	N	N	N	N	N	N	N	N	N	N	Dead	N	N	N	N	Dead	N	N	N	Dead	N	N	N	N	Dead	N	N	N	Dead	Dead	Dead	Dead	Dead	Dead	N	N	Dead	N	Dead	N
N	N	N	N	N	N	N	N	N	N	N	N	N	N	N	N	N	N	N	N	Dead	N	N	N	N	Dead	N	N	N	Dead	N	N	N	N	Dead	N	N	N	Dead	Dead	Dead	Dead	Dead	Dead	N	N	Dead	N	Dead	N
N	N	N	N	N	N	N	N	N	N	N	N	N	N	N	N	N	N	N	N	Dead	N	N	N	N	Dead	N	N	N	Dead	N	N	N	N	Dead	N	N	N	Dead	Dead	Dead	Dead	Dead	Dead	N	N	Dead	N	Dead	N
N	N	N	N	N	N	N	N	N	N	N	N	N	N	N	N	N	N	N	N	Dead	N	N	N	N	Dead	N	N	N	Dead	N	N	N	N	Dead	N	N	N	Dead	Dead	Dead	Dead	Dead	Dead	N	N	Dead	N	Dead	N
N	N	N	N	N	N	N	N	N	N	N	N	N	N	N	N	N	N	N	N	Dead	N	N	N	N	Dead	N	N	N	Dead	N	N	N	N	Dead	N	N	N	Dead	Dead	Dead	Dead	Dead	Dead	N	N	Dead	N	Dead	N
N	N	N	N	N	N	N	N	N	N	N	N	N	N	N	N	N	N	N	N	Dead	N	N	N	N	Dead	N	N	N	Dead	N	N	N	N	Dead	N	N	N	Dead	Dead	Dead	Dead	Dead	Dead	N	N	Dead	N	Dead	N
N	N	N	N	N	N	N	N	N	N	N	N	N	N	N	N	N	N	N	N	Dead	N	N	N	N	Dead	N	N	N	Dead	N	N	N	N	Dead	N	N	N	Dead	Dead	Dead	Dead	Dead	Dead	N	N	Dead	N	Dead	N
N	N	N	N	N	N	N	N	N	N	N	N	N	N	N	N	N	N	N	N	Dead	N	N	N	N	Dead	N	N	N	Dead	N	N	N	N	Dead	N	N	N	Dead	Dead	Dead	Dead	Dead	Dead	N	N	Dead	N	Dead	N
N	N	N	N	N	N	N	N	N	N	N	N	N	N	N	N	N	N	N	N	Dead	N	N	N	N	Dead	N	N	N	Dead	N	N	N	N	Dead	N	N	N	Dead	Dead	Dead	Dead	Dead	Dead	N	N	Dead	N	Dead	N
N	N	N	N	N	N	N	N	N	N	N	N	N	N	N	N	N	N	N	N	Dead	N	N	N	N	Dead	N	N	N	Dead	N	N	N	N	Dead	N	N	N	Dead	Dead	Dead	Dead	Dead	Dead	N	N	Dead	N	Dead	N
N	N	N	N	N	N	N	N	N	N	N	N	N	N	N	N	N	N	N	N	Dead	N	N	N	N	Dead	N	N	N	Dead	N	N	N	N	Dead	N	N	N	Dead	Dead	Dead	Dead	Dead	Dead	N	N	Dead	N	Dead	N
N	N	N	N	N	N	N	N	N	N	N	N	N	N	N	N	N	N	N	N	Dead	N	N	N	N	Dead	N	N	N	Dead	N	N	N	N	Dead	Dead	N	N	Dead	Dead	Dead	Dead	Dead	Dead	N	N	Dead	N	Dead	N
N	N	N	N	N	N	N	N	N	N	N	N	N	N	N	N	N	N	N	N	Dead	N	N	N	N	Dead	N	N	N	Dead	N	N	N	N	Dead	Dead	N	N	Dead	Dead	Dead	Dead	Dead	Dead	N	N	Dead	N	Dead	N
N	N	N	N	N	N	N	N	N	N	N	N	N	N	N	N	N	N	N	N	Dead	N	N	N	N	Dead	N	N	N	Dead	N	N	N	N	Dead	Dead	N	N	Dead	Dead	Dead	Dead	Dead	Dead	N	N	Dead	N	Dead	N
N	N	N	N	N	N	N	N	N	N	N	N	N	N	N	N	N	N	N	N	Dead	N	N	N	N	Dead	N	N	N	Dead	N	N	N	N	Dead	Dead	N	N	Dead	Dead	Dead	Dead	Dead	Dead	N	N	Dead	N	Dead	N
N	N	N	N	N	N	N	N	N	N	N	N	N	N	N	N	N	N	N	N	Dead	N	N	N	N	Dead	N	N	N	Dead	N	N	N	N	Dead	Dead	N	N	Dead	Dead	Dead	Dead	Dead	Dead	N	N	Dead	N	Dead	N
N	N	N	N	N	N	N	N	N	N	N	N	N	N	N	N	N	N	N	N	Dead	N	N	N	N	Dead	N	N	N	Dead	N	N	N	N	Dead	Dead	N	N	Dead	Dead	Dead	Dead	Dead	Dead	N	N	Dead	N	Dead	N
N	N	N	N	N	N	N	N	N	N	N	N	N	N	N	N	N	N	N	N	Dead	N	N	N	N	Dead	N	N	N	Dead	N	N	N	N	Dead	Dead	N	N	Dead	Dead	Dead	Dead	Dead	Dead	N	N	Dead	N	Dead	N
N	N	N	N	N	N	N	N	N	N	N	N	N	N	N	N	N	N	N	N	Dead	N	N	N	N	Dead	N	N	N	Dead	N	N	N	N	Dead	Dead	N	N	Dead	Dead	Dead	Dead	Dead	Dead	N	N	Dead	N	Dead	N
N	N	N	N	N	N	N	N	N	N	N	N	N	N	N	N	N	N	N	N	Dead	N	N	N	N	Dead	N	N	N	Dead	N	N	N	N	Dead	Dead	N	N	Dead	Dead	Dead	Dead	Dead	Dead	N	N	Dead	N	Dead	N
N	N	N	N	N	N	N	N	N	N	N	N	N	N	N	N	N	N	N	N	Dead	N	N	N	N	Dead	N	N	N	Dead	N	N	N	N	Dead	Dead	N	N	Dead	Dead	Dead	Dead	Dead	Dead	N	N	Dead	N	Dead	N
N	N	N	N	N	N	N	N	N	N	N	N	N	N	N	N	N	N	N	N	Dead	N	N	N	N	Dead	N	N	N	Dead	N	N	N	N	Dead	Dead	N	N	Dead	Dead	Dead	Dead	Dead	Dead	N	N	Dead	N	Dead	N
N	N	N	N	N	N	N	N	N	N	N	N	N	N	N	N	N	N	N	N	Dead	N	N	N	N	Dead	N	N	N	Dead	N	N	N	N	Dead	Dead	N	N	Dead	Dead	Dead	Dead	Dead	Dead	N	N	Dead	N	Dead	N
N	N	N	N	N	N	N	N	N	N	N	N	N	N	N	N	N	N	N	N	Dead	N	N	N	N	Dead	N	N	N	Dead	N	N	N	N	Dead	Dead	N	N	Dead	Dead	Dead	Dead	Dead	Dead	N	N	Dead	N	Dead	N
N	N	N	N	N	N	N	N	N	N	N	N	N	N	N	N	N	N	N	N	Dead	N	N	N	N	Dead	N	N	N	Dead	N	N	N	N	Dead	Dead	N	N	Dead	Dead	Dead	Dead	Dead	Dead	N	N	Dead	N	Dead	N
N	N	N	N	N	N	N	N	N	N	N	N	N	N	N	N	N	N	N	N	Dead	N	N	N	N	Dead	N	N	N	Dead	N	N	N	N	Dead	Dead	N	Dead	Dead	Dead	Dead	Dead	Dead	Dead	N	N	Dead	N	Dead	N
N	N	N	N	N	N	N	N	N	N	N	N	N	N	N	N	N	N	N	N	Dead	N	N	N	N	Dead	N	N	N	Dead	N	N	N	N	Dead	Dead	N	Dead	Dead	Dead	Dead	Dead	Dead	Dead	N	N	Dead	N	Dead	N
N	N	N	N	N	N	N	N	N	N	N	N	N	N	N	N	N	N	N	N	Dead	N	N	N	N	Dead	N	N	N	Dead	N	N	N	N	Dead	Dead	N	Dead	Dead	Dead	Dead	Dead	Dead	Dead	N	N	Dead	N	Dead	N
N	N	N	N	N	N	N	N	N	N	N	N	N	N	N	N	N	N	N	N	Dead	N	N	N	N	Dead	N	N	N	Dead	N	N	N	N	Dead	Dead	N	Dead	Dead	Dead	Dead	Dead	Dead	Dead	N	N	Dead	N	Dead	N
N	N	N	N	N	N	N	N	N	N	N	N	N	N	N	N	N	N	N	N	Dead	N	N	N	N	Dead	N	N	N	Dead	N	N	N	N	Dead	Dead	N	Dead	Dead	Dead	Dead	Dead	Dead	Dead	N	N	Dead	N	Dead	N
N	N	N	N	N	N	N	N	N	N	N	N	N	N	N	N	N	N	N	N	Dead	N	N	N	N	Dead	N	N	N	Dead	N	N	N	N	Dead	Dead	N	Dead	Dead	Dead	Dead	Dead	Dead	Dead	N	N	Dead	N	Dead	N
N	N	N	N	N	N	N	N	N	N	N	N	N	N	N	N	N	N	N	N	Dead	N	N	N	N	Dead	N	N	N	Dead	N	N	N	N	Dead	Dead	N	Dead	Dead	Dead	Dead	Dead	Dead	Dead	N	N	Dead	N	Dead	N
N	N	N	N	N	N	N	N	N	N	N	N	N	N	N	N	N	N	N	N	Dead	N	N	N	N	Dead	N	N	N	Dead	N	N	N	N	Dead	Dead	N	Dead	Dead	Dead	Dead	Dead	Dead	Dead	N	N	Dead	N	Dead	N
N	N	N	N	N	N	N	N	N	N	N	N	N	N	N	N	N	N	N	N	Dead	N	N	N	N	Dead	N	N	N	Dead	N	N	N	N	Dead	Dead	N	Dead	Dead	Dead	Dead	Dead	Dead	Dead	N	N	Dead	N	Dead	N
N	N	N	N	N	N	N	N	N	N	N	N	N	N	N	N	N	N	N	N	Dead	N	N	N	N	Dead	N	N	N	Dead	N	N	N	N	Dead	Dead	N	Dead	Dead	Dead	Dead	Dead	Dead	Dead	N	N	Dead	N	Dead	N
N	N	N	N	N	N	N	N	N	N	N	N	N	N	N	N	N	N	N	N	Dead	N	N	N	N	Dead	N	N	N	Dead	N	N	N	N	Dead	Dead	N	Dead	Dead	Dead	Dead	Dead	Dead	Dead	N	N	Dead	N	Dead	N
N	N	N	N	N	N	N	N	N	N	N	N	N	N	N	N	N	N	N	N	Dead	N	N	N	N	Dead	N	N	N	Dead	N	N	N	N	Dead	Dead	N	Dead	Dead	Dead	Dead	Dead	Dead	Dead	N	N	Dead	N	Dead	N
N	N	N	N	N	N	N	N	N	N	N	N	N	N	N	N	N	N	N	N	Dead	N	N	N	N	Dead	N	N	N	Dead	N	N	N	N	Dead	Dead	N	Dead	Dead	Dead	Dead	Dead	Dead	Dead	N	N	Dead	N	Dead	N
N	N	N	N	N	N	N	N	N	N	N	N	N	N	N	N	N	N	N	N	Dead	N	N	N	N	Dead	N	N	N	Dead	N	N	N	N	Dead	Dead	N	Dead	Dead	Dead	Dead	Dead	Dead	Dead	N	N	Dead	N	Dead	N
N	N	N	N	N	N	N	N	N	N	N	N	N	N	N	N	N	N	N	N	Dead	N	N	N	N	Dead	N	N	N	Dead	N	N	N	N	Dead	Dead	N	Dead	Dead	Dead	Dead	Dead	Dead	Dead	N	N	Dead	N	Dead	N
N	N	N	N	N	N	N	N	N	N	N	N	N	N	N	N	N	N	N	N	Dead	N	N	N	N	Dead	N	N	N	Dead	N	N	N	N	Dead	Dead	N	Dead	Dead	Dead	Dead	Dead	Dead	Dead	N	N	Dead	N	Dead	N
N	N	N	N	N	N	N	N	N	N	N	N	N	N	N	N	N	N	N	N	Dead	N	N	N	N	Dead	N	N	N	Dead	N	N	N	N	Dead	Dead	N	Dead	Dead	Dead	Dead	Dead	Dead	Dead	N	N	Dead	N	Dead	N
N	N	N	N	N	N	N	N	N	N	N	N	N	N	N	N	N	N	N	N	Dead	N	N	N	N	Dead	N	N	N	Dead	N	N	N	N	Dead	Dead	N	Dead	Dead	Dead	Dead	Dead	Dead	Dead	N	N	Dead	N	Dead	N
N	N	N	N	N	N	N	N	N	N	N	N	N	N	N	N	N	N	N	N	Dead	N	N	N	N	Dead	N	N	N	Dead	N	N	N	N	Dead	Dead	N	Dead	Dead	Dead	Dead	Dead	Dead	Dead	N	N	Dead	N	Dead	N
N	N	N	N	N	N	N	N	N	N	N	N	N	N	N	N	N	N	N	N	Dead	N	N	N	N	Dead	N	N	N	Dead	N	N	N	N	Dead	Dead	N	Dead	Dead	Dead	Dead	Dead	Dead	Dead	N	N	Dead	N	Dead	N
N	N	N	N	N	N	N	N	N	N	N	N	N	N	N	N	N	N	N	N	Dead	N	N	N	N	Dead	N	N	N	Dead	N	N	N	N	Dead	Dead	N	Dead	Dead	Dead	Dead	Dead	Dead	Dead	N	N	Dead	N	Dead	N
N	N	N	N	N	N	N	N	N	N	N	N	N	N	N	N	N	N	N	N	Dead	N	N	N	N	Dead	N	N	N	Dead	N	N	N	N	Dead	Dead	N	Dead	Dead	Dead	Dead	Dead	Dead	Dead	N	N	Dead	N	Dead	N
N	N	N	N	N	N	N	N	N	N	N	N	N	N	N	N	N	N	N	N	Dead	N	N	N	N	Dead	N	N	N	Dead	N	N	N	N	Dead	Dead	N	Dead	Dead	Dead	Dead	Dead	Dead	Dead	N	N	Dead	N	Dead	N
N	N	N	N	N	N	N	N	N	N	N	N	N	N	N	N	N	N	N	N	Dead	N	N	N	N	Dead	N	N	N	Dead	N	N	N	N	Dead	Dead	N	Dead	Dead	Dead	Dead	Dead	Dead	Dead	N	N	Dead	N	Dead	N
N	N	N	N	N	N	N	N	N	N	N	N	N	N	N	N	N	N	N	N	Dead	N	N	N	N	Dead	N	N	N	Dead	N	N	N	N	Dead	Dead	N	Dead	Dead	Dead	Dead	Dead	Dead	Dead	N	N	Dead	N	Dead	N
N	N	N	N	N	N	N	N	N	N	N	N	N	N	N	N	N	N	N	N	Dead	N	N	N	N	Dead	N	N	N	Dead	N	N	N	N	Dead	Dead	N	Dead	Dead	Dead	Dead	Dead	Dead	Dead	N	N	Dead	N	Dead	N
N	N	N	N	N	N	N	N	N	N	N	N	N	N	N	N	N	N	N	N	Dead	N	N	N	N	Dead	N	N	N	Dead	N	N	N	N	Dead	Dead	N	Dead	Dead	Dead	Dead	Dead	Dead	Dead	N	N	Dead	N	Dead	N
N	N	N	N	N	N	N	N	N	N	N	N	N	N	N	N	N	N	N	N	Dead	N	N	N	N	Dead	N	N	N	Dead	N	N	N	N	Dead	Dead	N	Dead	Dead	Dead	Dead	Dead	Dead	Dead	N	N	Dead	N	Dead	N
N	N	N	N	N	N	N	N	N	N	N	N	N	N	N	N	N	N	N	N	Dead	N	N	N	N	Dead	N	N	N	Dead	N	N	N	N	Dead	Dead	N	Dead	Dead	Dead	Dead	Dead	Dead	Dead	N	N	Dead	N	Dead	N
N	N	N	N	N	N	N	N	N	N	N	N	N	N	N	N	N	N	N	N	Dead	N	N	N	N	Dead	N	N	N	Dead	N	N	N	N	Dead	Dead	N	Dead	Dead	Dead	Dead	Dead	Dead	Dead	N	N	Dead	N	Dead	N
N	N	N	N	N	N	N	N	N	N	N	N	N	N	N	N	N	N	N	N	Dead	N	N	N	N	Dead	N	N	N	Dead	N	N	N	N	Dead	Dead	N	Dead	Dead	Dead	Dead	Dead	Dead	Dead	N	N	Dead	N	Dead	N
N	N	N	N	N	N	N	N	N	N	N	N	N	N	N	N	N	N	N	N	Dead	N	N	N	N	Dead	N	N	N	Dead	N	N	N	N	Dead	Dead	N	Dead	Dead	Dead	Dead	Dead	Dead	Dead	N	N	Dead	N	Dead	N
N	N	N	N	N	N	N	N	N	N	N	N	N	N	N	N	N	N	N	N	Dead	N	N	N	N	Dead	N	N	N	Dead	N	N	N	N	Dead	Dead	N	Dead	Dead	Dead	Dead	Dead	Dead	Dead	N	N	Dead	N	Dead	N
N	N	N	N	N	N	N	N	N	N	N	N	N	N	N	N	N	N	N	N	Dead	N	N	N	N	Dead	N	N	N	Dead	N	N	N	N	Dead	Dead	N	Dead	Dead	Dead	Dead	Dead	Dead	Dead	N	N	Dead	N	Dead	N
N	N	N	N	N	N	N	N	N	N	N	N	N	N	N	N	N	N	N	N	Dead	N	N	N	N	Dead	N	N	N	Dead	N	N	N	N	Dead	Dead	N	Dead	Dead	Dead	Dead	Dead	Dead	Dead	N	N	Dead	N	Dead	N
N	N	N	N	N	N	N	N	N	N	N	N	N	N	N	N	N	N	N	N	Dead	N	N	N	N	Dead	N	N	N	Dead	N	N	N	N	Dead	Dead	N	Dead	Dead	Dead	Dead	Dead	Dead	Dead	N	N	Dead	N	Dead	N
N	N	N	N	N	N	N	N	N	N	N	N	N	N	N	N	N	N	N	N	Dead	N	N	N	N	Dead	N	N	N	Dead	N	N	N	N	Dead	Dead	N	Dead	Dead	Dead	Dead	Dead	Dead	Dead	N	N	Dead	N	Dead	N
N	N	N	N	N	N	N	N	N	N	N	N	N	N	N	N	N	N	N	N	Dead	N	N	N	N	Dead	N	N	N	Dead	N	N	N	N	Dead	Dead	N	Dead	Dead	Dead	Dead	Dead	Dead	Dead	N	N	Dead	N	Dead	N
N	N	N	N	N	N	N	N	N	N	N	N	N	N	N	N	N	N	N	N	Dead	N	N	N	N	Dead	N	N	N	Dead	N	N	N	N	Dead	Dead	N	Dead	Dead	Dead	Dead	Dead	Dead	Dead	N	N	Dead	N	Dead	N
N	N	N	N	N	N	N	N	N	N	N	N	N	N	N	N	N	N	N	N	Dead	N	N	N	N	Dead	N	N	N	Dead	N	N	N	N	Dead	Dead	N	Dead	Dead	Dead	Dead	Dead	Dead	Dead	N	N	Dead	N	Dead	N
N	N	N	N	N	N	N	N	N	N	N	N	N	N	N	N	N	N	N	N	Dead	N	N	N	N	Dead	N	N	N	Dead	N	N	N	N	Dead	Dead	N	Dead	Dead	Dead	Dead	Dead	Dead	Dead	N	N	Dead	N	Dead	N
N	N	N	N	N	N	N	N	N	N	N	N	N	N	N	N	N	N	N	N	Dead	N	N	N	N	Dead	N	N	N	Dead	N	N	N	N	Dead	Dead	N	Dead	Dead	Dead	Dead	Dead	Dead	Dead	N	N	Dead	N	Dead	N
N	N	N	N	N	N	N	N	N	N	N	N	N	N	N	N	N	N	N	N	Dead	N	N	N	N	Dead	N	N	N	Dead	N	N	N	N	Dead	Dead	N	Dead	Dead	Dead	Dead	Dead	Dead	Dead	N	N	Dead	N	Dead	N
N	N	N	N	N	N	N	N	N	N	N	N	N	N	N	N	N	N	N	N	Dead	N	N	N	N	Dead	N	N	N	Dead	N	N	N	N	Dead	Dead	N	Dead	Dead	Dead	Dead	Dead	Dead	Dead	N	N	Dead	N	Dead	N
N	N	N	N	N	N	N	N	N	N	N	N	N	N	N	N	N	N	N	N	Dead	N	N	N	N	Dead	N	N	N	Dead	N	N	N	N	Dead	Dead	N	Dead	Dead	Dead	Dead	Dead	Dead	Dead	N	N	Dead	N	Dead	N
N	N	N	N	N	N	N	N	N	N	N	N	N	N	N	N	N	N	N	N	Dead	N	N	N	N	Dead	N	N	N	Dead	N	N	N	N	Dead	Dead	N	Dead	Dead	Dead	Dead	Dead	Dead	Dead	N	N	Dead	N	Dead	N
N	N	N	N	N	N	N	N	N	N	N	N	N	N	N	N	N	N	N	N	Dead	N	N	N	N	Dead	N	N	N	Dead	N	N	N	N	Dead	Dead	N	Dead	Dead	Dead	Dead	Dead	Dead	Dead	N	N	Dead	N	Dead	N
N	N	N	N	N	N	N	N	N	N	N	N	N	N	N	N	N	N	N	N	Dead	N	N	N	N	Dead	N	N	N	Dead	N	N	N	N	Dead	Dead	N	Dead	Dead	Dead	Dead	Dead	Dead	Dead	N	N	Dead	N	Dead	N
N	N	N	N	N	N	N	N	N	N	N	N	N	N	N	N	N	N	N	N	Dead	N	N	N	N	Dead	N	N	N	Dead	N	N	N	N	Dead	Dead	N	Dead	Dead	Dead	Dead	Dead	Dead	Dead	N	N	Dead	N	Dead	N
N	N	N	N	N	N	N	N	N	N	N	N	N	N	N	N	N	N	N	N	Dead	N	N	N	N	Dead	N	N	N	Dead	N	N	N	N	Dead	Dead	N	Dead	Dead	Dead	Dead	Dead	Dead	Dead	N	N	Dead	N	Dead	N
N	N	N	N	N	N	N	N	N	N	N	N	N	N	N	N	N	N	N	N	Dead	N	N	N	N	Dead	N	N	N	Dead	N	N	N	N	Dead	Dead	N	Dead	Dead	Dead	Dead	Dead	Dead	Dead	N	N	Dead	N	Dead	N
N	N	N	N	N	N	N	N	N	N	N	N	N	N	N	N	N	N	N	N	Dead	N	N	N	N	Dead	N	N	N	Dead	N	N	N	N	Dead	Dead	N	Dead	Dead	Dead	Dead	Dead	Dead	Dead	N	N	Dead	N	Dead	N
N	N	N	N	N	N	N	N	N	N	N	N	N	N	N	N	N	N	N	N	Dead	N	N	N	N	Dead	N	N	N	Dead	N	N	N	N	Dead	Dead	N	Dead	Dead	Dead	Dead	Dead	Dead	Dead	N	N	Dead	N	Dead	N
N	N	N	N	N	N	N	N	N	N	N	N	N	N	N	N	N	N	N	N	Dead	N	N	N	N	Dead	N	N	N	Dead	N	N	N	N	Dead	Dead	N	Dead	Dead	Dead	Dead	Dead	Dead	Dead	N	N	Dead	N	Dead	N
N	N	N	N	N	N	N	N	N	N	N	N	N	N	N	N	N	N	N	N	Dead	N	N	N	N	Dead	N	N	N	Dead	N	N	N	N	Dead	Dead	N	Dead	Dead	Dead	Dead	Dead	Dead	Dead	N	N	Dead	N	Dead	N
N	N	N	N	N	N	N	N	N	N	N	N	N	N	N	N	N	N	N	N	Dead	N	N	N	N	Dead	N	N	N	Dead	N	N	N	N	Dead	Dead	N	Dead	Dead	Dead	Dead	Dead	Dead	Dead	N	N	Dead	N	Dead	N
N	N	N	N	N	N	N	N	N	N	N	N	N	N	N	N	N	N	N	N	Dead	N	N	N	N	Dead	N	N	N	Dead	N	N	N	N	Dead	Dead	N	Dead	Dead	Dead	Dead	Dead	Dead	Dead	N	N	Dead	N	Dead	N
N	N	N	N	N	N	N	N	N	N	N	N	N	N	N	N	N	N	N	N	Dead	N	N	N	N	Dead	N	N	N	Dead	N	N	N	N	Dead	Dead	N	Dead	Dead	Dead	Dead	Dead	Dead	Dead	N	N	Dead	N	Dead	N
N	N	N	N	N	N	N	N	N	N	N	N	N	N	N	N	N	N	N	N	Dead	N	N	N	N	Dead	N	N	N	Dead	N	N	N	N	Dead	Dead	N	Dead	Dead	Dead	Dead	Dead	Dead	Dead	N	N	Dead	N	Dead	N
N	N	N	N	N	N	N	N	N	N	N	N	N	N	N	N	N	N	N	N	Dead	N	N	N	N	Dead	N	N	N	Dead	N	N	N	N	Dead	Dead	N	Dead	Dead	Dead	Dead	Dead	Dead	Dead	N	N	Dead	N	Dead	N
N	N	N	N	N	N	N	N	N	N	N	N	N	N	N	N	N	N	N	N	Dead	N	N	N	N	Dead	N	N	N	Dead	N	N	N	N	Dead	Dead	N	Dead	Dead	Dead	Dead	Dead	Dead	Dead	N	N	Dead	N	Dead	N
N	N	N	N	N	N	N	N	N	N	N	N	N	N	N	N	N	N	N	N	Dead	N	N	N	N	Dead	N	N	N	Dead	N	N	N	N	Dead	Dead	N	Dead	Dead	Dead	Dead	Dead	Dead	Dead	N	N	Dead	N	Dead	N
N	N	N	N	N	N	N	N	N	N	N	N	N	N	N	N	N	N	N	N	Dead	N	N	N	N	Dead	N	N	N	Dead	N	N	N	N	Dead	Dead	N	Dead	Dead	Dead	Dead	Dead	Dead	Dead	N	N	Dead	N	Dead	N
N	N	N	N	N	N	N	N	N	N	N	N	N	N	N	N	N	N	N	N	Dead	N	N	N	N	Dead	N	N	N	Dead	N	N	N	N	Dead	Dead	N	Dead	Dead	Dead	Dead	Dead	Dead	Dead	N	N	Dead	N	Dead	N
N	N	N	N	N	N	N	N	N	N	N	N	N	N	N	N	N	N	N	N	Dead	N	N	N	N	Dead	N	N	N	Dead	N	N	N	N	Dead	Dead	N	Dead	Dead	Dead	Dead	Dead	Dead	Dead	N	N	Dead	N	Dead	N
N	N	N	N	N	N	N	N	N	N	N	N	N	N	N	N	N	N	N	N	Dead	N	N	N	N	Dead	N	N	N	Dead	N	N	N	N	Dead	Dead	N	Dead	Dead	Dead	Dead	Dead	Dead	Dead	N	N	Dead	N	Dead	N
N	N	N	N	N	N	N	N	N	N	N	N	N	N	N	N	N	N	N	N	Dead	N	N	N	N	Dead	N	N	N	Dead	N	N	N	N	Dead	Dead	N	Dead	Dead	Dead	Dead	Dead	Dead	Dead	N	N	Dead	N	Dead	N
N	N	N	N	N	N	N	N	N	N	N	N	N	N	N	N	N	N	N	N	Dead	N	N	N	N	Dead	N	N	N	Dead	N	N	N	N	Dead	Dead	N	Dead	Dead	Dead	Dead	Dead	Dead	Dead	N	N	Dead	N	Dead	N
N	N	N	N	N	N	N	N	N	N	N	N	N	N	N	N	N	N	N	N	Dead	N	N	N	N	Dead	N	N	N	Dead	N	N	N	N	Dead	Dead	N	Dead	Dead	Dead	Dead	Dead	Dead	Dead	N	N	Dead	N	Dead	N
N	N	N	N	N	N	N	N	N	N	N	N	N	N	N	N	N	N	N	N	Dead	N	N	N	N	Dead	N	N	N	Dead	N	N	N	N	Dead	Dead	N	Dead	Dead	Dead	Dead	Dead	Dead	Dead	N	N	Dead	N	Dead	N
N	N	N	N	N	N	N	N	N	N	N	N	N	N	N	N	N	N	N	N	Dead	N	N	N	N	Dead	N	N	N	Dead	N	N	N	N	Dead	Dead	N	Dead	Dead	Dead	Dead	Dead	Dead	Dead	N	N	Dead	N	Dead	N
N	N	N	N	N	N	N	N	N	N	N	N	N	N	N	N	N	N	N	N	Dead	N	N	N	N	Dead	N	N	N	Dead	N	N	N	N	Dead	Dead	N	Dead	Dead	Dead	Dead	Dead	Dead	Dead	N	N	Dead	N	Dead	N
N	N	N	N	N	N	N	N	N	N	N	N	N	N	N	N	N	N	N	N	Dead	N	N	N	N	Dead	N	N	N	Dead	N	N	N	N	Dead	Dead	N	Dead	Dead	Dead	Dead	Dead	Dead	Dead	N	N	Dead	N	Dead	N
N	N	N	N	N	N	N	N	N	N	N	N	N	N	N	N	N	N	N	N	Dead	N	N	N	N	Dead	N	N	N	Dead	N	N	N	N	Dead	Dead	N	Dead	Dead	Dead	Dead	Dead	Dead	Dead	N	N	Dead	N	Dead	N
N	N	N	N	N	N	N	N	N	N	N	N	N	N	N	N	N	N	N	N	Dead	N	N	N	N	Dead	N	N	N	Dead	N	N	N	N	Dead	Dead	N	Dead	Dead	Dead	Dead	Dead	Dead	Dead	N	N	Dead	N	Dead	N
N	N	N	N	N	N	N	N	N	N	N	N	N	N	N	N	N	N	N	N	Dead	N	N	N	N	Dead	N	N	N	Dead	N	N	N	N	Dead	Dead	N	Dead	Dead	Dead	Dead	Dead	Dead	Dead	N	N	Dead	N	Dead	N
N	N	N	N	N	N	N	N	N	N	N	N	N	N	N	N	N	N	N	N	Dead	N	N	N	N	Dead	N	N	N	Dead	N	N	N	N	Dead	Dead	N	Dead	Dead	Dead	Dead	Dead	Dead	Dead	N	N	Dead	N	Dead	N
N	N	N	N	N	N	N	N	N	N	N	N	N	N	N	N	N	N	N	N	Dead	N	N	N	N	Dead	N	N	N	Dead	N	N	N	N	Dead	Dead	N	Dead	Dead	Dead	Dead	Dead	Dead	Dead	N	N	Dead	N	Dead	N
N	N	N	N	N	N	N	N	N	N	N	N	N	N	N	N	N	N	N	N	Dead	N	N	N	N	Dead	N	N	N	Dead	N	N	N	N	Dead	Dead	N	Dead	Dead	Dead	Dead	Dead	Dead	Dead	N	N	Dead	N	Dead	N
N	N	N	N	N	N	N	N	N	N	N	N	N	N	N	N	N	N	N	N	Dead	N	N	N	N	Dead	N	N	N	Dead	N	N	N	N	Dead	Dead	N	Dead	Dead	Dead	Dead	Dead	Dead	Dead	N	N	Dead	N	Dead	N
N	N	N	N	N	N	N	N	N	N	N	N	N	N	N	N	N	N	N	N	Dead	N	N	N	N	Dead	N	N	N	Dead	N	N	N	N	Dead	Dead	N	Dead	Dead	Dead	Dead	Dead	Dead	Dead	N	N	Dead	N	Dead	N
N	N	N	N	N	N	N	N	N	N	N	N	N	N	N	N	N	N	N	N	Dead	N	N	N	N	Dead	N	N	N	Dead	N	N	N	N	Dead	Dead	N	Dead	Dead	Dead	Dead	Dead	Dead	Dead	N	N	Dead	N	Dead	N
N	N	N	N	N	N	N	N	N	N	N	N	N	N	N	N	N	N	N	N	Dead	N	N	N	N	Dead	N	N	N	Dead	N	N	N	N	Dead	Dead	N	Dead	Dead	Dead	Dead	Dead	Dead	Dead	N	N	Dead	N	Dead	N
N	N	N	N	N	N	N	N	N	N	N	N	N	N	N	N	N	N	N	N	Dead	N	N	N	N	Dead	N	N	N	Dead	N	N	N	N	Dead	Dead	N	Dead	Dead	Dead	Dead	Dead	Dead	Dead	N	N	Dead	N	Dead	N
N	N	N	N	N	N	N	N	N	N	N	N	N	N	N	N	N	N	N	N	Dead	N	N	N	N	Dead	N	N	N	Dead	N	N	N	N	Dead	Dead	N	Dead	Dead	Dead	Dead	Dead	Dead	Dead	N	N	Dead	N	Dead	N
N	N	N	N	N	N	N	N	N	N	N	N	N	N	N	N	N	N	N	N	Dead	N	N	N	N	Dead	N	N	N	Dead	N	N	N	N	Dead	Dead	N	Dead	Dead	Dead	Dead	Dead	Dead	Dead	N	N	Dead	N	Dead	N
N	N	N	N	N	N	N	N	N	N	N	N	N	N	N	N	N	N	N	N	Dead	N	N	N	N	Dead	N	N	N	Dead	N	N	N	N	Dead	Dead	N	Dead	Dead	Dead	Dead	Dead	Dead	Dead	N	N	Dead	N	Dead	N
N	N	N	N	N	N	N	N	N	N	N	N	N	N	N	N	N	N	N	N	Dead	N	N	N	N	Dead	N	N	N	Dead	N	N	N	N	Dead	Dead	N	Dead	Dead	Dead	Dead	Dead	Dead	Dead	N	N	Dead	N	Dead	N
N	N	N	N	N	N	N	N	N	N	N	N	N	N	N	N	N	N	N	N	Dead	N	N	N	N	Dead	N	N	N	Dead	N	N	N	N	Dead	Dead	N	Dead	Dead	Dead	Dead	Dead	Dead	Dead	N	N	Dead	N	Dead	N
N	N	N	N	N	N	N	N	N	N	N	N	N	N	N	N	N	N	N	N	Dead	N	N	N	N	Dead	N	N	N	Dead	N	N	N	N	Dead	Dead	N	Dead	Dead	Dead	Dead	Dead	Dead	Dead	N	N	Dead	N	Dead	N
N	N	N	N	N	N	N	N	N	N	N	N	N	N	N	N	N	N	N	N	Dead	N	N	N	N	Dead	N	N	N	Dead	N	N	N	N	Dead	Dead	N	Dead	Dead	Dead	Dead	Dead	Dead	Dead	N	N	Dead	N	Dead	N
N	N	N	N	N	N	N	N	N	N	N	N	N	N	N	N	N	N	N	N	Dead	N	N	N	N	Dead	N	N	N	Dead	N	N	N	N	Dead	Dead	N	Dead	Dead	Dead	Dead	Dead	Dead	Dead	N	N	Dead	N	Dead	N
N	N	N	N	N	N	N	N	N	N	N	N	N	N	N	N	N	N	N	N	Dead	N	N	N	N	Dead	N	N	N	Dead	N	N	N	N	Dead	Dead	N	Dead	Dead	Dead	Dead	Dead	Dead	Dead	N	N	Dead	N	Dead	N
N	N	N	N	N	N	N	N	N	N	N	N	N	N	N	N	N	N	N	N	Dead	N	N	N	N	Dead	N	N	N	Dead	N	N	N	N	Dead	Dead	N	Dead	Dead	Dead	Dead	Dead	Dead	Dead	N	N	Dead	N	Dead	N
N	N	N	N	N	N	N	N	N	N	N	N	N	N	N	N	N	N	N	N	Dead	N	N	N	N	Dead	N	N	N	Dead	N	N	N	N	Dead	Dead	N	Dead	Dead	Dead	Dead	Dead	Dead	Dead	N	N	Dead	N	Dead	N
N	N	N	N	N	N	N	N	N	N	N	N	N	N	N	N	N	N	N	N	Dead	N	N	N	N	Dead	N	N	N	Dead	N	N	N	N	Dead	Dead	N	Dead	Dead	Dead	Dead	Dead	Dead	Dead	N	N	Dead	N	Dead	N
N	N	N	N	N	N	N	N	N	N	N	N	N	N	N	N	N	N	N	N	Dead	N	N	N	N	Dead	N	N	N	Dead	N	N	N	N	Dead	Dead	N	Dead	Dead	Dead	Dead	Dead	Dead	Dead	N	N	Dead	N	Dead	N
N	N	N	N	N	N	N	N	N	N	N	N	N	N	N	N	N	N	N	N	Dead	N	N	N	N	Dead	N	N	N	Dead	N	N	N	N	Dead	Dead	N	Dead	Dead	Dead	Dead	Dead	Dead	Dead	N	N	Dead	N	Dead	N
N	N	N	N	N	N	N	N	N	N	N	N	N	N	N	N	N	N	N	N	Dead	N	N	N	N	Dead	N	N	N	Dead	N	N	N	N	Dead	Dead	N	Dead	Dead	Dead	Dead	Dead	Dead	Dead	N	N	Dead	N	Dead	N
N	N	N	N	N	N	N	N	N	M	N	N	N	N	N	N	N	N	N	N	Dead	N	N	N	N	Dead	N	N	N	Dead	N	N	N	N	Dead	Dead	N	Dead	Dead	Dead	Dead	Dead	Dead	Dead	N	N	Dead	N	Dead	N
N	N	N	N	N	N	N	N	M	M	N	N	N	N	N	N	N	N	N	N	Dead	N	N	M	N	Dead	N	M	N	Dead	N	N	N	N	Dead	Dead	N	Dead	Dead	Dead	Dead	Dead	Dead	Dead	N	N	Dead	N	Dead	N
N	N	N	N	N	N	N	N	M	M	N	N	N	N	N	N	N	N	N	N	Dead	N	M	M	N	Dead	N	M	N	Dead	N	N	N	N	Dead	Dead	N	Dead	Dead	Dead	Dead	Dead	Dead	Dead	N	N	Dead	N	Dead	N
N	N	N	N	N	N	N	N	M	M	N	N	N	N	M	N	M	N	N	N	Dead	N	M	M	N	Dead	N	M	N	Dead	N	M	N	N	Dead	Dead	N	Dead	Dead	Dead	Dead	Dead	Dead	Dead	N	N	Dead		Dead	N
N	N	N	N	M	N	M	N	M	M	N	N	N	N	M	N	M	N	N	M	Dead	N	M	M	N	Dead	N	M	N	Dead	N	M	N	N	Dead	Dead	N	Dead	Dead	Dead	Dead	Dead	Dead	Dead	N	N	Dead		Dead	M
N	N	N	N	M	N	M	N	M	M	N	N	N	N	M	N	M	N	N	M	Dead	N	M	M	N	Dead	N	M	N	Dead	N	M	N	N	Dead	Dead	N	Dead	Dead	Dead	Dead	Dead	Dead	Dead	N	N	Dead		Dead	M
N	M	N	N	M	N	M	N	M	M	N	N	N	N	M	N	M	N	N	M	Dead	N	M	M	N	Dead	N	M	N	Dead	N	M	N	N	Dead	Dead	N	Dead	Dead	Dead	Dead	Dead	Dead	Dead	N	N	Dead		Dead	M
N	M	N	N	M	N	M	N	M	M	N	N	N	N	M	N	M	N	N	M	Dead	N	M	M	N	Dead	N	M	N	Dead	N	M	N	N	Dead	Dead	N	Dead	Dead	Dead	Dead	Dead	Dead	Dead	M	N	Dead		Dead	M
N	M	N	N	M	N	M	N	M	M	N	N	N	N	M	N	M	N	N	M	Dead	N	M	M	N	Dead	N	M	N	Dead	N	M	N	N	Dead	Dead	N	Dead	Dead	Dead	Dead	Dead	Dead	Dead	M	N	Dead		Dead	M
N	M	N	N	M	N	M	N	M	M	N	N	N	N	M	N	M	N	N	M	Dead	N	M	M	N	Dead	N	M	N	Dead	N	M	N	N	Dead	Dead	N	Dead	Dead	Dead	Dead	Dead	Dead	Dead	M	N	Dead		Dead	M
N	M	N	N	M	N	M	N	M	M	N	N	N	N	M	N	M	N	N	M	Dead	N	M	M	N	Dead	N	M	N	Dead	N	M	N	N	Dead	Dead	N	Dead	Dead	Dead	Dead	Dead	Dead	Dead	M	N	Dead		Dead	M
N	M	N	N	M	N	M	N	M	M	N	N	N	N	M	N	M	N	N	M	Dead	N	M	M	N	Dead	N	M	N	Dead	N	M	N	N	Dead	Dead	N	Dead	Dead	Dead	Dead	Dead	Dead	Dead	M	N	Dead		Dead	M
N	M	N	N	M	N	M	N	M	M	N	N	N	N	M	N	M	N	N	M	Dead	N	M	M	N	Dead	N	M	N	Dead	N	M	N	N	Dead	Dead	N	Dead	Dead	Dead	Dead	Dead	Dead	Dead	Dead	N	Dead		Dead	M
N	M	N	N	M	N	M	N	M	M	N	N	N	N	M	N	M	N	N	M	Dead	N	M	M	N	Dead	N	M	N	Dead	N	M	N	N	Dead	Dead	N	Dead	Dead	Dead	Dead	Dead	Dead	Dead	Dead	N	Dead		Dead	M
N	M	N	N	M	N	M	N	M	M	N	N	N	N	M	N	M	N	N	M	Dead	N	M	M	N	Dead	N	M	N	Dead	N	M	N	N	Dead	Dead	N	Dead	Dead	Dead	Dead	Dead	Dead	Dead	Dead	N	Dead		Dead	M
N	M	N	N	M	N	M	N	M	M	N	N	N	N	M	N	M	N	N	M	Dead	N	M	M	N	Dead	N	M	N	Dead	N	M	N	N	Dead	Dead	N	Dead	Dead	Dead	Dead	Dead	Dead	Dead	Dead	N	Dead		Dead	M
N	M	N	N	M	N	M	N	M	M	N	N	N	N	M	N	M	N	N	M	Dead	N	M	M	N	Dead	N	M	N	Dead	N	M	N	N	Dead	Dead	N	Dead	Dead	Dead	Dead	Dead	Dead	Dead	Dead	N	Dead		Dead	M
N	M	N	N	M	N	M	N	M	M	N	N	N	N	M	N	M	N	N	M	Dead	N	M	M	N	Dead	N	M	N	Dead	N	M	N	N	Dead	Dead	N	Dead	Dead	Dead	Dead	Dead	Dead	Dead	Dead	N	Dead		Dead	M
N	M	N	N	M	N	M	N	M	M	N	N	N	N	M	N	M	N	N	M	Dead	N	M	M	N	Dead	N	M	N	Dead	N	M	N	N	Dead	Dead	N	Dead	Dead	Dead	Dead	Dead	Dead	Dead	Dead	N	Dead		Dead	M
N	M	N	N	M	N	M	N	M	Dead	N	N	N	N	M	N	M	N	N	M	Dead	N	M	M	N	Dead	0	M	0	Dead	N	M	0	0	Dead	Dead	N	Dead	Dead	Dead	Dead	Dead	Dead	Dead	Dead	N	Dead	0	Dead	M
N	M	N	N	M	N	M	N	M	Dead	0	0	0	0	M	N	M	0	0	M	Dead	N	M	M	0	Dead	0	M	0	Dead	0	M	0	0	Dead	Dead	0	Dead	Dead	Dead	Dead	Dead	Dead	Dead	Dead	0	Dead	0	Dead	M
0	M	0	0	M	0	M	0	M	Dead	0	0	0	0	M	0	M	0	0	M	Dead	0	M	M	0	Dead	0	M	0	Dead	0	M	0	0	Dead	Dead	0	Dead	Dead	Dead	Dead	Dead	Dead	Dead	Dead	0	Dead	0	Dead	M
0	M	0	0	M	0	M	0	M	Dead	0	0	0	0	M	0	M	0	0	M	Dead	0	M	M	0	Dead	0	M	0	Dead	0	M	0	0	Dead	Dead	0	Dead	Dead	Dead	Dead	Dead	Dead	Dead	Dead	0	Dead	0	Dead	M
0	M	0	0	M	0	M	0	M	Dead	0	0	0	0	M	0	M	0	0	M	Dead	0	M	M	0	Dead	0	M	0	Dead	0	M	0	0	Dead	Dead	0	Dead	Dead	Dead	Dead	Dead	Dead	Dead	Dead	0	Dead	0	Dead	M
0	M	0	0	M	0	M	0	M	Dead	0	0	0	0	M	0	M	0	0	M	Dead	0	M	M	0	Dead	8	M	0	Dead	0	M	0	0	Dead	Dead	0	Dead	Dead	Dead	Dead	Dead	Dead	Dead	Dead	0	Dead	0	Dead	M
0	M	0	0	M	0	M	0	M	Dead	0	0	0	0	M	0	M	7	2	M	Dead	0	M	M	0	Dead	0	M	0	Dead	0	M	0	0	Dead	Dead	0	Dead	Dead	Dead	Dead	Dead	Dead	Dead	Dead	0	Dead	0	Dead	M
0	M	0	0	M	0	M	0	M	Dead	0	2	0	0	M	0	M	0	0	M	Dead	6	M	M	0	Dead	27	M	20	Dead	0	M	15	10	Dead	Dead	2	Dead	Dead	Dead	Dead	Dead	Dead	Dead	Dead	0	Dead	0	Dead	M
0	M	0	0	M	0	M	0	M	Dead	0	0	0	0	M	0	M	27	25	M	Dead	0	M	M	0	Dead	0	M	0	Dead	12	M	0	0	Dead	Dead	0	Dead	Dead	Dead	Dead	Dead	Dead	Dead	Dead	0	Dead	0	Dead	M
0	M	0	0	M	0	M	0	M	Dead	15	8	12	20	M	0	M	0	0	M	Dead	28	M	M	5	Dead	25	M	28	Dead	0	M	32	30	Dead	Dead	8	Dead	Dead	Dead	Dead	Dead	Dead	Dead	Dead	0	Dead	0	Dead	M
21	M	0	4	M	0	M	0	M	Dead	0	0	0	0	M	10	M	25	25	M	Dead	0	M	M	0	Dead	0	M	0	Dead	30	M	0	0	Dead	Dead	0	Dead	Dead	Dead	Dead	Dead	Dead	Dead	Dead	0	Dead	9	Dead	M
0	M	0	0	M	0	M	0	M	Dead	30	25	22	18	M	0	M	0	0	M	Dead	25	M	M	18	Dead	58	M	45	Dead	0	M	35	40	Dead	Dead	30	Dead	Dead	Dead	Dead	Dead	Dead	Dead	Dead	11	Dead	0	Dead	M
46	M	15	20	M	25	M	12	M	Dead	0	0	0	0	M	20	M	65	55	M	Dead	0	M	M	0	Dead	0	M	0	Dead	33	M	0	0	Dead	Dead	0	Dead	Dead	Dead	Dead	Dead	Dead	Dead	Dead	0	Dead	45	Dead	M
0	M	0	0	M	0	M	0	M	Dead	28	35	42	45	M	0	M	0	0	M	Dead	65	M	M	36	Dead	0	M	0	Dead	0	Dead	0	0	Dead	Dead	33	Dead	Dead	Dead	Dead	Dead	Dead	Dead	Dead	42	Dead	0	Dead	M
69	M	40	36	M	38	M	42	M	Dead	0	0	0	0	M	42	M	0	0	M	Dead	0	M	M	0	Dead	68	M	65	Dead	0	Dead	57	50	Dead	Dead	0	Dead	Dead	Dead	Dead	Dead	Dead	Dead	Dead	0	Dead	62	Dead	Dead
0	M	0	0	M	0	M	0	M	Dead	60	53	48	40	M	0	M	65	54	M	Dead	0	M	M	50	Dead	0	M	0	Dead	57	Dead	0	0	Dead	Dead	54	Dead	Dead	Dead	Dead	Dead	Dead	Dead	Dead	64	Dead	0	Dead	Dead
55	M	63	48	M	55	M	64	M	Dead	0	0	0	0	M	48	M	0	0	M	Dead	65	M	M	0	Dead	0	M	0	Dead	0	Dead	0	0	Dead	Dead	0	Dead	Dead	Dead	Dead	Dead	Dead	Dead	Dead	0	Dead	0	Dead	Dead
0	M	0	0	M	0	M	0	M	Dead	0	0	0	0	M	0	M	0	0	M	Dead	0	M	M	0	Dead	40	M	68	Dead	0	Dead	74	68	Dead	Dead	0	Dead	Dead	Dead	Dead	Dead	Dead	Dead	Dead	0	Dead	73	Dead	Dead
0	M	0	0	M	0	M	0	M	Dead	66	50	46	48	M	0	M	42	50	M	Dead	0	M	M	60	Dead	0	M	0	Dead	70	Dead	0	0	Dead	Dead	60	Dead	Dead	Dead	Dead	Dead	Dead	Dead	Dead	70	Dead	0	Dead	Dead
45	M	65	63	M	64	M	70	M	Dead	0	0	0	0	M	46	M	0	0	M	Dead	45	M	M	0	Dead	34	M	45	Dead	0	Dead	20	35	Dead	Dead	0	Dead	Dead	Dead	Dead	Dead	Dead	Dead	Dead	0	Dead	0	Dead	Dead
0	M	0	0	M	0	M	0	M	Dead	0	0	0	0	M	0	M	27	35	M	Dead	0	M	M	0	Dead	0	M	0	Dead	35	Dead	0	0	Dead	Dead	0	Dead	Dead	Dead	Dead	Dead	Dead	Dead	Dead	14	Dead	44	Dead	Dead
0	M	0	0	M	0	M	0	M	Dead	45	48	39	40	M	0	M	0	0	M	Dead	27	M	M	42	Dead	0	M	0	Dead	0	Dead	0	0	Dead	Dead	45	Dead	Dead	Dead	Dead	Dead	Dead	Dead	Dead	45	Dead	0	Dead	Dead
33	M	45	35	M	40	M	45	M	Dead	0	0	0	0	M	40	M	0	0	M	Dead	0	M	M	0	Dead	17	M	18	Dead	0	Dead	21	30	Dead	Dead	0	Dead	Dead	Dead	Dead	Dead	Dead	Dead	Dead	0	Dead	30	Dead	Dead
0	M	0	0	M	0	M	0	M	Dead	40	32	32	32	M	0	M	8	15	M	Dead	0	M	M	32	Dead	0	M	0	Dead	28	Dead	0	0	Dead	Dead	25	Dead	Dead	Dead	Dead	Dead	Dead	Dead	Dead	30	Dead	18	Dead	Dead
0	M	30	35	M	32	M	30	M	Dead	0	0	0	0	M	32	M	0	0	M	Dead	8	M	M	0	Dead	15	M	0	Dead	0	Dead	14	20	Dead	Dead	0	Dead	Dead	Dead	Dead	Dead	Dead	Dead	Dead	16	Dead	0	Dead	Dead
15	M	16	0	M	0	M	16	M	Dead	0	0	0	0	M	0	M	4	9	M	Dead	0	M	M	0	Dead	0	M	0	Dead	14	Dead	0	0	Dead	Dead	0	Dead	Dead	Dead	Dead	Dead	Dead	Dead	Dead	0	Dead	14	Dead	Dead
0	M	0	31	M	0	M	0	M	Dead	10	11	24	18	M	0	M	0	0	M	Dead	4	M	M	25	Dead	0	M	1	Dead	0	Dead	5	8	Dead	Dead	12	Dead	Dead	Dead	Dead	Dead	Dead	Dead	Dead	16	Dead	0	Dead	Dead
0	M	3	0	M	13	M	16	M	Dead	0	0	0	0	M	22	M	0	0	M	Dead	2	M	M	0	Dead	6	M	0	Dead	9	Dead	0	0	Dead	Dead	0	Dead	Dead	Dead	Dead	Dead	Dead	Dead	Dead	0	Dead	0	Dead	Dead
0	M	0	0	M	0	M	0	M	Dead	2	10	0	0	M	0	M	0	5	M	Dead	0	M	M	0	Dead	0	M	0	Dead	0	Dead	0	0	Dead	Dead	5	Dead	Dead	Dead	Dead	Dead	Dead	Dead	Dead	0	Dead	0	Dead	Dead
Dead	M	0	12	M	0	M	0	M	Dead	0	0	0	0	M	1	M	0	0	M	Dead	0	M	M	10	Dead	0	M	0	Dead	0	Dead	0	0	Dead	Dead	0	Dead	Dead	Dead	Dead	Dead	Dead	Dead	Dead	0	Dead	0	Dead	Dead
Dead	M	0	0	M	0	M	0	M	Dead	0	0	0	0	M	0	M	0	0	M	Dead	0	M	M	0	Dead	0	M	0	Dead	0	Dead	0	0	Dead	Dead	0	Dead	Dead	Dead	Dead	Dead	Dead	Dead	Dead	0	Dead	0	Dead	Dead
Dead	M	0	0	M	0	M	0	M	Dead	0	0	0	10	M	0	M	0	0	M	Dead	0	M	M	0	Dead	0	M	0	Dead	0	Dead	0	0	Dead	Dead	0	Dead	Dead	Dead	Dead	Dead	Dead	Dead	Dead	0	Dead	0	Dead	Dead
Dead	M	0	0	M	0	Dead	0	M	Dead	0	0	0	0	M	0	M	0	0	M	Dead	0	M	M	0	Dead	0	M	0	Dead	0	Dead	0	0	Dead	Dead	0	Dead	Dead	Dead	Dead	Dead	Dead	Dead	Dead	0	Dead	Dead	Dead	Dead
Dead	Dead	0	0	Dead	0	Dead	0	M	Dead	0	0	0	0	M	0	M	0	0	M	Dead	0	M	Dead	0	Dead	0	M	0	Dead	0	Dead	0	0	Dead	Dead	0	Dead	Dead	Dead	Dead	Dead	Dead	Dead	Dead	0	Dead	Dead	Dead	Dead
Dead	Dead	0	0	Dead	0	Dead	0	M	Dead	0	0	0	0	M	0	M	0	Dead	Dead	Dead	0	Dead	Dead	0	Dead	0	M	0	Dead	0	Dead	0	0	Dead	Dead	0	Dead	Dead	Dead	Dead	Dead	Dead	Dead	Dead	0	Dead	Dead	Dead	Dead
Dead	Dead	0	0	Dead	0	Dead	0	Dead	Dead	0	0	Dead	0	Dead	0	Dead	0	Dead	Dead	Dead	0	Dead	Dead	Dead	Dead	0	M	0	Dead	0	Dead	0	0	Dead	Dead	0	Dead	Dead	Dead	Dead	Dead	Dead	Dead	Dead	Dead	Dead	Dead	Dead	Dead
Dead	Dead	Dead	0	Dead	Dead	Dead	Dead	Dead	Dead	0	0	Dead	0	Dead	Dead	Dead	0	Dead	Dead	Dead	0	Dead	Dead	Dead	Dead	Dead	M	0	Dead	0	Dead	0	0	Dead	Dead	0	Dead	Dead	Dead	Dead	Dead	Dead	Dead	Dead	Dead	Dead	Dead	Dead	Dead
Dead	Dead	Dead	Dead	Dead	Dead	Dead	Dead	Dead	Dead	Dead	Dead	Dead	0	Dead	Dead	Dead	Dead	Dead	Dead	Dead	0	Dead	Dead	Dead	Dead	Dead	Dead	Dead	Dead	0	Dead	0	0	Dead	Dead	Dead	Dead	Dead	Dead	Dead	Dead	Dead	Dead	Dead	Dead	Dead	Dead	Dead	Dead
Dead	Dead	Dead	Dead	Dead	Dead	Dead	Dead	Dead	Dead	Dead	Dead	Dead	Dead	Dead	Dead	Dead	Dead	Dead	Dead	Dead	Dead	Dead	Dead	Dead	Dead	Dead	Dead	Dead	Dead	Dead	Dead	Dead	Dead	Dead	Dead	Dead	Dead	Dead	Dead	Dead	Dead	Dead	Dead	Dead	Dead	Dead	Dead	Dead	Dead
[truncated: 50 more columns]

## Sheet: 25 degrees celcius
E	E	E	E	E	E	E	E	E	E	E	E	E	E	E	E	E	E	E	E	E	E	E	E	E	E	E	E	E	E	E	E	E	E	E	E	E	E	E	E	E	E	E	E	E	E	E	E	E	E
E	E	E	E	E	E	E	E	E	E	E	E	E	E	E	E	E	E	E	E	E	E	E	E	E	E	E	E	E	E	E	E	E	E	E	E	E	E	E	E	E	E	E	E	E	E	E	E	E	E
E	E	E	E	E	E	E	E	E	E	E	E	E	E	E	E	E	E	E	E	E	E	E	E	E	E	E	E	E	E	E	E	E	E	E	E	E	E	E	E	E	E	E	E	E	E	E	E	E	E
E	E	E	E	E	E	E	E	E	E	E	E	E	E	E	E	E	E	E	E	E	E	E	E	E	E	E	E	E	E	E	E	E	E	E	E	E	E	E	E	E	E	E	E	E	E	E	E	E	E
E	E	E	E	E	E	E	E	E	E	E	E	E	E	E	E	E	E	E	E	E	E	E	E	E	E	E	E	E	E	E	E	E	E	E	E	E	E	E	E	E	E	E	E	E	E	E	E	E	E
E	E	E	E	E	E	E	E	E	E	E	E	E	E	E	E	E	E	E	E	E	E	E	E	E	E	E	E	E	E	E	E	E	E	E	E	E	E	E	E	E	E	E	E	E	E	E	E	E	E
E	E	E	E	E	E	E	E	E	E	E	E	E	E	E	E	E	E	E	E	E	E	E	E	E	E	E	E	E	E	E	E	E	E	E	E	E	E	E	E	E	E	E	E	E	E	E	E	E	E
E	E	E	E	E	E	E	E	E	E	E	E	E	E	E	E	E	E	E	E	E	E	E	E	E	E	E	E	E	E	E	E	E	E	E	E	E	E	E	E	E	E	E	E	E	E	E	E	E	E
E	E	E	E	E	E	E	E	E	E	E	E	E	E	E	E	E	E	E	E	E	E	E	E	E	E	E	E	E	E	E	E	E	E	E	E	E	E	E	E	E	E	E	E	E	E	E	E	E	E
E	E	E	E	E	E	E	E	E	E	E	E	E	E	E	E	E	E	E	E	E	E	E	E	E	E	E	E	E	E	E	E	E	E	E	E	E	E	E	E	E	E	E	E	E	E	E	E	E	E
E	E	E	E	E	E	E	E	E	E	E	E	E	E	E	E	E	E	E	E	E	E	E	E	E	E	E	E	E	E	E	E	E	E	E	E	E	E	E	E	E	E	E	E	E	E	E	E	E	E
E	E	E	E	E	E	E	E	E	E	E	E	E	E	E	E	E	E	E	E	E	E	E	E	E	E	E	E	E	E	E	E	E	E	E	E	E	E	E	E	E	E	E	E	E	E	E	E	E	E
E	E	E	E	E	E	E	E	E	E	E	E	E	E	E	E	E	E	E	E	E	E	E	E	E	E	E	E	E	E	E	E	E	E	E	E	E	E	E	E	E	E	E	E	E	E	E	E	E	E
E	E	E	E	E	E	E	E	E	E	E	E	E	E	E	E	E	E	E	E	E	E	E	E	N	E	E	E	E	E	E	E	E	E	E	E	E	E	E	E	E	E	E	E	E	E	E	E	E	E
E	E	N	E	N	N	N	N	N	N	E	E	N	N	E	N	N	N	N	E	N	N	N	N	N	N	N	N	N	N	N	E	E	N	E	N	N	N	N	N	N	E	E	E	N	N	N	N	N	N
N	N	N	N	N	N	N	N	N	N	E	E	N	N	N	N	N	N	N	N	N	N	N	N	N	N	N	N	N	N	N	N	N	N	N	N	N	N	N	N	N	E	E	E	N	N	N	N	N	N
N	N	N	N	N	N	N	N	N	N	N	N	N	N	N	N	N	N	N	N	N	N	N	N	N	N	N	N	N	N	N	N	N	N	N	N	N	N	N	N	N	N	N	E	N	N	N	N	N	N
N	N	N	N	N	N	N	N	N	N	N	N	N	N	N	N	N	N	N	N	N	N	N	N	N	N	N	N	N	N	N	N	N	N	N	N	N	N	N	N	N	N	N	Dead	N	N	N	N	N	N
N	N	N	N	N	N	N	N	N	N	N	N	N	N	N	N	N	N	N	N	N	N	N	N	N	N	N	N	N	N	N	N	N	N	N	N	N	N	N	N	N	N	N	Dead	N	N	N	N	N	N
N	N	N	N	N	N	N	N	N	N	N	N	N	N	N	N	N	N	N	N	N	N	N	N	N	N	N	N	N	N	N	N	N	N	N	N	N	N	N	N	N	N	N	Dead	N	N	N	N	N	N
N	N	N	N	N	N	N	N	N	N	N	N	N	N	N	N	N	N	N	N	N	N	N	N	N	N	N	N	N	N	N	N	N	N	N	N	N	N	N	N	N	N	N	Dead	N	N	N	N	N	N
N	N	N	N	N	N	N	N	N	N	N	N	N	N	N	N	N	N	N	N	N	N	N	N	N	N	N	N	N	N	N	N	N	N	N	N	N	N	N	N	N	N	N	Dead	N	N	N	N	N	N
N	N	N	N	N	N	N	N	N	N	N	N	N	N	N	N	N	N	N	N	N	N	N	N	N	N	N	N	N	N	N	N	N	N	N	N	N	N	N	N	N	N	N	Dead	N	N	N	N	N	N
N	N	N	N	N	N	N	N	N	N	N	N	N	N	N	N	N	N	N	N	N	N	N	N	N	N	N	N	N	N	N	N	N	N	N	N	N	N	N	N	N	N	N	Dead	N	N	N	N	N	N
N	N	N	N	N	N	N	N	N	N	N	N	N	N	N	N	N	N	N	N	N	N	N	N	N	N	N	N	N	N	N	N	N	N	N	N	N	N	N	N	N	N	N	Dead	N	N	N	N	N	N
N	N	N	N	N	N	N	N	N	N	N	N	N	N	N	N	N	N	N	N	N	N	N	N	N	N	N	N	N	N	N	N	N	N	N	N	N	N	N	N	N	N	N	Dead	N	N	N	N	N	N
N	N	N	N	N	N	N	N	N	N	N	N	N	N	N	N	N	N	N	N	N	N	N	N	N	N	N	N	N	N	N	N	N	N	N	N	N	N	N	N	N	N	N	Dead	N	N	N	N	N	N
N	N	N	N	N	N	N	N	N	N	N	N	N	N	N	N	N	N	N	N	N	N	N	N	N	N	N	N	N	N	N	N	N	N	N	N	N	N	N	N	N	N	N	Dead	N	N	N	N	N	N
N	N	N	N	N	N	N	N	N	N	N	N	N	N	N	N	N	N	N	N	N	N	N	N	N	N	N	N	N	N	N	N	N	N	N	N	N	N	N	N	N	N	N	Dead	N	N	N	N	N	N
N	N	N	N	N	N	N	N	N	N	N	N	N	N	N	N	N	N	N	N	N	N	N	N	N	N	N	N	N	N	N	N	N	N	N	N	N	N	N	N	N	N	N	Dead	N	N	N	N	N	N
N	N	N	N	N	N	N	N	N	N	N	N	N	N	N	N	N	N	N	N	N	N	N	N	N	N	N	N	N	N	N	N	N	N	N	N	N	N	N	N	N	N	N	Dead	N	N	N	N	N	N
N	N	N	N	N	N	N	N	N	N	N	N	N	N	N	N	N	N	N	N	N	N	N	N	N	N	N	N	N	N	N	N	N	N	N	N	N	N	N	N	N	N	N	Dead	N	N	N	N	N	N
N	N	N	N	N	N	N	N	N	N	N	N	N	N	N	N	N	N	N	N	N	N	N	N	N	N	N	N	N	N	N	N	N	N	N	N	N	N	N	N	N	N	N	Dead	N	N	N	N	N	N
N	N	N	N	N	N	N	N	N	N	N	N	N	N	N	N	N	N	N	N	N	N	N	N	N	N	N	N	N	N	N	N	N	N	N	N	N	N	N	N	N	N	N	Dead	N	N	N	N	N	N
N	N	N	N	N	N	N	N	N	N	N	N	N	N	N	N	N	N	N	N	N	N	N	N	N	N	N	N	N	N	N	N	N	N	N	N	N	N	N	N	N	N	N	Dead	N	N	N	N	N	N
N	N	N	N	N	N	N	N	N	N	N	N	N	N	N	N	N	N	N	N	N	N	N	N	N	N	N	N	N	N	N	N	N	N	N	N	N	N	N	N	N	N	N	Dead	N	N	N	N	N	N
N	N	N	N	N	N	N	N	N	N	N	N	N	N	N	N	N	N	N	N	N	N	N	N	N	N	N	N	N	N	N	N	N	N	N	N	N	N	N	N	N	N	N	Dead	N	N	N	N	N	N
N	N	N	N	N	N	N	N	N	N	N	N	N	N	N	N	N	N	N	N	N	N	N	N	N	N	N	N	N	N	N	N	N	N	N	N	N	N	N	N	N	N	N	Dead	N	N	N	N	N	N
N	N	N	N	N	N	N	N	N	N	N	N	N	N	N	N	N	N	N	N	N	N	N	N	N	N	N	N	N	N	N	N	N	N	N	N	N	N	N	N	N	N	N	Dead	N	N	N	N	N	N
N	N	N	N	N	N	N	N	N	N	N	N	N	N	N	N	N	N	N	N	N	N	N	N	N	N	N	N	N	N	N	N	N	N	N	N	N	N	N	N	N	N	N	Dead	N	N	N	N	N	N
N	N	N	N	N	N	N	N	N	N	N	N	N	N	N	N	N	N	N	N	N	N	N	N	N	N	N	N	N	N	N	N	N	N	N	N	N	N	N	N	N	N	N	Dead	N	N	N	N	N	N
N	N	N	N	N	N	N	N	N	N	N	N	N	N	N	N	N	N	N	N	N	N	N	N	N	N	N	N	N	N	N	N	N	N	N	N	N	N	N	N	Dead	N	N	Dead	N	N	N	N	N	N
N	N	N	N	N	N	N	N	N	N	N	N	N	N	N	N	N	N	N	N	N	N	N	N	N	N	N	N	N	N	N	N	N	N	N	N	N	N	N	N	Dead	N	N	Dead	N	N	N	N	N	N
N	N	N	N	N	N	N	N	Dead	N	N	N	N	N	N	N	N	N	N	N	N	N	N	N	N	N	N	N	N	N	N	N	N	N	N	N	N	N	N	Dead	Dead	N	N	Dead	N	N	N	N	N	N
N	N	N	N	N	N	N	N	Dead	N	N	N	N	N	N	N	N	N	N	N	N	N	N	N	N	N	N	N	N	N	N	N	N	N	N	N	N	N	N	Dead	Dead	N	N	Dead	N	N	N	N	N	N
N	N	N	N	N	N	N	N	Dead	N	N	N	N	N	N	N	N	N	N	N	N	N	N	N	N	N	N	N	N	N	N	N	N	N	N	N	N	N	N	Dead	Dead	N	N	Dead	N	N	N	N	N	N
N	N	N	N	N	N	N	N	Dead	N	N	N	N	N	N	N	N	N	N	N	N	N	N	N	N	N	N	N	N	N	N	N	N	N	N	N	N	N	N	Dead	Dead	N	N	Dead	N	N	N	N	N	N
N	N	N	N	N	N	N	N	Dead	N	N	N	N	N	N	N	N	N	N	N	N	N	N	N	N	N	N	N	N	N	N	N	N	N	N	N	N	N	N	Dead	Dead	N	N	Dead	N	N	N	N	N	N
N	N	N	N	N	N	N	N	Dead	N	N	N	N	N	N	N	N	N	N	N	N	N	N	N	N	N	N	N	N	N	N	N	N	N	N	N	N	N	N	Dead	Dead	N	N	Dead	N	N	N	N	N	N
N	N	N	N	N	N	N	N	Dead	N	N	N	N	N	N	N	N	N	N	N	N	N	N	N	N	N	N	N	N	N	N	N	N	N	N	N	N	N	N	Dead	Dead	N	N	Dead	N	N	N	N	N	N
N	N	N	N	N	N	N	N	Dead	N	N	N	N	N	N	N	N	N	N	N	N	N	N	N	N	N	N	N	N	N	N	N	N	N	N	N	N	N	N	Dead	Dead	N	N	Dead	N	N	N	N	N	N
N	N	N	N	N	N	N	N	Dead	N	N	N	N	N	N	N	N	N	N	N	N	N	N	N	N	N	N	N	N	N	N	N	N	N	N	N	N	N	N	Dead	Dead	N	N	Dead	N	N	N	N	N	N
N	N	N	N	N	N	N	N	Dead	N	N	N	N	N	N	N	N	N	N	N	N	N	N	N	N	N	N	N	N	N	N	N	N	N	N	N	N	N	N	Dead	Dead	N	N	Dead	N	N	N	N	N	N
N	N	N	N	N	N	N	N	Dead	N	N	N	N	N	N	N	N	N	N	N	N	N	N	N	N	N	N	N	N	N	N	N	N	N	N	N	N	N	N	Dead	Dead	N	N	Dead	N	N	N	N	N	N
N	N	N	N	N	N	N	N	Dead	N	N	N	N	N	N	N	N	N	N	N	N	N	N	N	N	N	N	N	N	N	N	N	N	N	N	N	N	N	N	Dead	Dead	N	N	Dead	N	N	N	N	N	N
N	N	N	N	N	N	N	N	Dead	N	N	N	N	N	N	N	N	N	N	N	N	N	N	N	N	N	N	N	N	N	N	N	N	N	N	N	N	N	N	Dead	Dead	N	N	Dead	N	N	N	N	N	N
N	N	N	N	N	N	N	N	Dead	N	N	N	N	N	N	N	N	N	N	N	N	N	N	N	N	N	N	N	N	N	N	N	N	N	N	N	N	N	N	Dead	Dead	N	N	Dead	N	N	N	N	N	N
N	N	N	N	N	N	N	N	Dead	N	N	N	N	N	N	N	N	N	N	N	N	N	N	N	N	N	N	N	N	N	N	N	N	N	N	N	N	N	N	Dead	Dead	N	N	Dead	N	N	N	N	N	N
N	N	N	N	N	N	N	N	Dead	N	N	N	N	N	N	N	N	N	N	N	N	N	N	N	N	N	N	N	N	N	N	N	N	N	N	N	N	N	N	Dead	Dead	N	N	Dead	N	N	N	N	N	N
N	N	N	N	N	N	N	N	Dead	N	N	N	N	N	N	N	N	N	N	N	N	N	N	N	N	N	N	N	N	N	N	N	N	N	N	N	N	N	N	Dead	Dead	N	N	Dead	N	N	N	N	N	N
N	N	N	N	N	N	N	N	Dead	N	N	N	N	N	N	N	N	N	N	N	N	N	N	N	N	N	N	N	N	N	N	N	N	N	N	N	N	N	N	Dead	Dead	N	N	Dead	N	N	N	N	N	N
N	N	N	N	N	N	N	N	Dead	N	N	N	N	N	N	N	N	N	N	N	N	N	N	N	N	N	N	N	N	N	N	N	N	N	N	N	N	N	N	Dead	Dead	N	N	Dead	N	N	N	N	N	N
N	N	N	N	N	N	N	N	Dead	N	N	N	N	N	N	N	N	N	N	N	N	N	N	N	N	N	N	N	N	N	N	N	N	N	N	N	N	N	N	Dead	Dead	N	N	Dead	N	N	N	N	N	N
N	N	N	N	N	N	N	N	Dead	N	N	N	N	N	N	N	N	N	N	N	N	N	N	N	N	N	N	N	N	N	N	N	N	N	N	N	N	N	N	Dead	Dead	N	N	Dead	N	N	N	N	N	N
N	N	N	N	N	N	N	N	Dead	N	N	N	N	N	N	N	N	N	N	N	N	N	N	N	N	N	N	N	N	N	N	N	N	N	N	N	N	N	N	Dead	Dead	N	N	Dead	N	N	N	N	N	N
N	N	N	N	N	N	N	N	Dead	N	N	N	N	N	N	N	N	N	N	N	N	N	N	N	N	N	N	N	N	N	N	N	N	N	N	N	N	N	N	Dead	Dead	N	N	Dead	N	N	N	N	N	N
N	N	N	N	N	N	N	N	Dead	N	N	N	N	N	N	N	N	N	N	N	N	N	N	N	N	N	N	N	N	N	N	N	N	N	N	N	N	N	N	Dead	Dead	N	N	Dead	N	N	N	N	N	N
N	N	N	N	N	N	N	N	Dead	N	N	N	N	N	N	N	N	N	N	N	N	N	N	N	N	N	N	N	N	N	N	N	N	N	N	N	N	N	N	Dead	Dead	N	N	Dead	N	N	N	N	N	N
N	N	Dead	N	Dead	N	N	N	Dead	N	N	N	N	N	N	N	N	Dead	N	N	N	N	N	N	N	N	N	N	Dead	N	N	N	N	N	N	N	N	N	N	Dead	Dead	N	N	Dead	N	M	N	N	Dead	N
N	N	Dead	N	Dead	N	N	N	Dead	N	N	N	N	N	N	N	N	Dead	N	N	N	N	N	N	N	N	N	N	Dead	N	N	N	N	N	N	N	N	N	N	Dead	Dead	N	N	Dead	N	M	N	N	Dead	N
N	N	Dead	N	Dead	N	N	N	Dead	N	N	N	N	N	N	N	N	Dead	N	N	N	N	N	N	N	N	N	N	Dead	N	N	N	N	N	N	N	N	N	N	Dead	Dead	N	N	Dead	N	M	N	N	Dead	N
N	N	Dead	N	Dead	N	N	N	Dead	N	N	N	N	N	N	N	N	Dead	N	N	N	N	N	N	N	N	N	N	Dead	N	N	N	N	N	N	N	N	N	N	Dead	Dead	N	N	Dead	N	M	N	N	Dead	N
N	N	Dead	N	Dead	N	N	N	Dead	N	N	N	N	N	N	N	N	Dead	N	N	N	N	N	N	N	N	N	N	Dead	N	N	N	N	N	N	N	N	N	N	Dead	Dead	N	N	Dead	N	M	N	N	Dead	N
N	N	Dead	N	Dead	N	N	N	Dead	N	N	N	N	Dead	N	N	N	Dead	N	N	N	N	N	N	N	N	N	N	Dead	N	N	N	N	N	N	N	N	N	N	Dead	Dead	N	N	Dead	Dead	M	N	N	Dead	N
N	N	Dead	N	Dead	M	N	M	Dead	M	N	N	M	Dead	N	M	M	Dead	M	N	N	N	N	N	N	N	N	N	Dead	N	N	N	N	N	N	N	M	N	N	Dead	Dead	N	N	Dead	Dead	M	N	M	Dead	M
N	N	Dead	N	Dead	M	N	M	Dead	M	N	N	M	Dead	M	M	M	Dead	M	N	0	N	N	N	N	N	N	N	Dead	N	N	N	N	N	N	N	M	N	N	Dead	Dead	N	N	Dead	Dead	M	0	M	Dead	M
N	N	Dead	N	Dead	M	N	M	Dead	M	N	N	M	Dead	M	M	M	Dead	M	N	0	N	N	N	N	0	N	N	Dead	N	0	N	N	0	N	M	M	N	M	Dead	Dead	N	N	Dead	Dead	M	0	M	Dead	M
N	N	Dead	N	Dead	M	N	M	Dead	M	N	N	M	Dead	M	M	M	Dead	M	N	0	N	N	N	N	0	N	N	Dead	N	0	N	N	0	N	M	M	N	M	Dead	Dead	N	N	Dead	Dead	M	0	M	Dead	M
N	M	Dead	N	Dead	M	N	M	Dead	M	N	N	M	Dead	M	M	M	Dead	M	N	0	N	N	N	N	0	N	N	Dead	N	0	N	M	0	N	M	M	N	M	Dead	Dead	N	N	Dead	Dead	M	5	M	Dead	M
N	M	Dead	N	Dead	M	N	M	Dead	M	N	N	M	Dead	M	M	M	Dead	M	N	0	M	N	N	N	0	N	N	Dead	N	0	N	M	0	N	M	M	N	M	Dead	Dead	N	N	Dead	Dead	M	0	M	Dead	M
N	M	Dead	N	Dead	M	Dead	Dead	Dead	M	N	N	M	Dead	M	M	M	Dead	M	N	12	M	N	N	N	20	N	N	Dead	N	26	N	M	27	N	M	M	Dead	M	Dead	Dead	N	N	Dead	Dead	M	4	M	Dead	M
N	M	Dead	N	Dead	M	Dead	Dead	Dead	M	0	N	M	Dead	M	M	M	Dead	M	N	0	M	N	0	N	0	0	N	Dead	0	0	N	M	0	N	M	M	Dead	M	Dead	Dead	0	N	Dead	Dead	M	0	M	Dead	M
N	M	Dead	N	Dead	M	Dead	Dead	Dead	M	0	N	M	Dead	M	M	M	Dead	M	0	0	M	0	0	M	0	0	N	Dead	0	0	0	M	0	0	M	M	Dead	M	Dead	Dead	0	N	Dead	Dead	M	10	M	Dead	M
0	M	Dead	0	Dead	M	Dead	Dead	Dead	M	0	N	M	Dead	M	M	M	Dead	M	0	0	M	0	0	M	34	0	N	Dead	0	38	0	M	35	0	M	M	Dead	M	Dead	Dead	0	N	Dead	Dead	M	0	M	Dead	M
0	M	Dead	0	Dead	M	Dead	Dead	Dead	M	0	N	M	Dead	M	M	M	Dead	M	0	0	M	0	0	M	0	0	0	Dead	0	0	0	M	0	0	M	M	Dead	M	Dead	Dead	0	N	Dead	Dead	M	0	M	Dead	M
0	M	Dead	0	Dead	M	Dead	Dead	Dead	M	0	N	M	Dead	M	M	M	Dead	M	0	0	M	0	0	M	0	0	0	Dead	1	0	0	M	0	0	M	M	Dead	M	Dead	Dead	0	N	Dead	Dead	M	50	M	Dead	M
0	M	Dead	0	Dead	M	Dead	Dead	Dead	M	0	N	M	Dead	M	M	M	Dead	M	0	54	M	0	0	M	0	0	0	Dead	0	40	5	M	45	0	M	M	Dead	M	Dead	Dead	0	N	Dead	Dead	M	0	M	Dead	M
0	M	Dead	0	Dead	M	Dead	Dead	Dead	M	0	N	M	Dead	M	M	M	Dead	M	23	0	M	0	0	M	0	0	0	Dead	0	0	0	M	0	0	M	M	Dead	M	Dead	Dead	0	N	Dead	Dead	M	0	M	Dead	M
0	M	Dead	0	Dead	M	Dead	Dead	Dead	M	1	N	M	Dead	M	M	M	Dead	M	0	0	M	30	0	M	48	0	0	Dead	0	48	0	M	50	0	M	M	Dead	M	Dead	Dead	1	N	Dead	Dead	M	45	M	Dead	M
5	M	Dead	0	Dead	M	Dead	Dead	Dead	M	0	N	M	Dead	M	M	M	Dead	M	34	0	M	0	21	M	0	21	5	Dead	15	0	15	M	0	26	M	M	Dead	M	Dead	Dead	0	N	Dead	Dead	M	0	M	Dead	M
0	M	Dead	26	Dead	M	Dead	Dead	Dead	M	14	N	M	Dead	M	M	M	Dead	M	0	0	M	0	0	M	0	0	0	Dead	0	0	0	M	55	0	M	M	Dead	M	Dead	Dead	14	0	Dead	Dead	M	57	M	Dead	M
15	M	Dead	0	Dead	M	Dead	Dead	Dead	M	0	0	M	Dead	M	M	M	Dead	M	12	50	M	20	0	M	0	25	35	Dead	0	0	0	M	0	33	M	M	Dead	M	Dead	Dead	0	0	Dead	Dead	M	0	M	Dead	M
0	M	Dead	0	Dead	M	Dead	Dead	Dead	M	17	0	M	Dead	M	M	M	Dead	M	0	0	M	0	0	M	0	0	0	Dead	70	0	0	M	0	0	M	M	Dead	M	Dead	Dead	17	0	Dead	Dead	M	56	M	Dead	M
0	M	Dead	0	Dead	M	Dead	Dead	Dead	M	0	0	M	Dead	M	M	M	Dead	M	54	0	M	0	0	M	70	0	0	Dead	0	70	20	M	70	62	M	M	Dead	M	Dead	Dead	0	0	Dead	Dead	M	0	M	Dead	M
20	M	Dead	33	Dead	M	Dead	Dead	Dead	M	0	0	M	Dead	M	M	M	Dead	M	0	0	M	0	120	M	0	116	0	Dead	0	0	0	M	0	0	M	M	Dead	M	Dead	Dead	0	0	Dead	Dead	M	0	M	Dead	M
0	M	Dead	0	Dead	M	Dead	Dead	Dead	M	65	0	M	Dead	M	M	M	Dead	M	50	65	M	0	0	M	0	0	56	Dead	0	0	0	M	0	77	M	M	Dead	M	Dead	Dead	65	5	Dead	Dead	M	0	M	Dead	M
0	M	Dead	0	Dead	M	Dead	Dead	Dead	M	0	5	M	Dead	M	M	M	Dead	M	0	0	M	0	0	M	0	0	0	Dead	89	0	0	M	0	0	M	M	Dead	M	Dead	Dead	0	4	Dead	Dead	M	89	M	Dead	M
0	M	Dead	0	Dead	M	Dead	Dead	Dead	M	90	4	M	Dead	M	M	M	Dead	M	65	0	M	35	0	M	60	0	48	Dead	0	60	35	M	60	0	M	M	Dead	M	Dead	Dead	90	0	Dead	Dead	M	0	M	Dead	M
35	M	Dead	62	Dead	M	Dead	Dead	Dead	M	0	0	M	Dead	M	M	M	Dead	M	0	45	M	0	0	M	0	0	0	Dead	0	0	0	M	0	108	M	M	Dead	M	Dead	Dead	0	2	Dead	Dead	M	0	M	Dead	M
0	M	Dead	0	Dead	M	Dead	Dead	Dead	M	42	2	M	Dead	M	M	M	Dead	M	0	0	M	0	56	M	0	56	30	Dead	0	0	0	M	0	0	M	M	Dead	M	Dead	Dead	42	0	Dead	Dead	M	67	M	Dead	M
0	M	Dead	0	Dead	M	Dead	Dead	Dead	M	14	0	M	Dead	M	M	M	Dead	M	45	80	M	0	0	M	0	0	0	Dead	90	0	0	M	0	57	M	M	Dead	M	Dead	Dead	14	15	Dead	Dead	M	0	M	Dead	M
0	M	Dead	0	Dead	M	Dead	Dead	Dead	M	0	56	M	Dead	M	M	M	Dead	M	0	0	M	56	0	M	0	0	0	Dead	0	0	54	M	0	0	M	M	Dead	M	Dead	Dead	0	0	Dead	Dead	M	54	M	Dead	M
54	M	Dead	0	Dead	M	Dead	Dead	Dead	M	44	0	M	Dead	M	M	M	Dead	M	80	0	M	0	60	M	70	60	30	Dead	0	70	0	M	70	98	M	M	Dead	M	Dead	Dead	44	0	Dead	Dead	M	0	M	Dead	M
0	M	Dead	77	Dead	M	Dead	Dead	Dead	M	0	60	M	Dead	M	M	M	Dead	M	0	0	M	0	65	M	0	65	0	Dead	0	0	0	M	0	0	M	M	Dead	M	Dead	Dead	0	70	Dead	Dead	M	35	M	Dead	M
0	M	Dead	0	Dead	M	Dead	Dead	Dead	M	0	0	M	Dead	M	M	M	Dead	M	56	0	M	0	0	M	0	0	0	Dead	80	0	0	M	0	78	M	M	Dead	M	Dead	Dead	0	0	Dead	Dead	M	0	M	Dead	M
0	M	Dead	0	Dead	M	Dead	Dead	Dead	M	45	150	M	Dead	M	M	M	Dead	M	0	56	M	0	90	M	0	90	45	Dead	0	0	45	M	0	0	M	M	Dead	M	Dead	Dead	45	0	Dead	Dead	M	45	M	Dead	M
45	M	Dead	108	Dead	M	Dead	Dead	Dead	M	0	0	M	Dead	M	M	M	Dead	M	45	0	M	108	0	M	0	0	0	Dead	0	0	0	M	0	56	M	M	Dead	M	Dead	Dead	0	0	Dead	Dead	M	0	M	Dead	M
4	M	Dead	0	Dead	M	Dead	Dead	Dead	M	59	33	M	Dead	M	M	M	Dead	M	0	0	M	0	0	M	0	0	44	Dead	101	0	0	M	0	0	M	M	Dead	M	Dead	Dead	59	89	Dead	Dead	M	0	M	Dead	M
0	M	Dead	0	Dead	M	Dead	Dead	Dead	M	0	0	M	Dead	M	M	M	Dead	M	80	54	M	0	70	M	50	70	0	Dead	0	50	48	M	50	0	M	M	Dead	M	Dead	Dead	0	0	Dead	Dead	M	35	M	Dead	M
0	M	Dead	0	Dead	M	Dead	Dead	Dead	M	56	0	M	Dead	M	M	M	Dead	M	12	0	M	0	0	M	0	0	0	Dead	0	0	0	M	0	0	M	M	Dead	M	Dead	Dead	56	0	Dead	Dead	M	0	M	Dead	M
48	M	Dead	157	Dead	M	Dead	Dead	Dead	M	0	0	M	Dead	M	M	M	Dead	M	0	0	M	0	45	M	0	45	41	Dead	0	0	0	M	0	48	M	M	Dead	M	Dead	Dead	0	0	Dead	Dead	M	0	M	Dead	M
0	M	Dead	0	Dead	M	Dead	Dead	Dead	M	53	62	M	Dead	M	M	M	Dead	M	58	0	M	0	0	M	0	0	0	Dead	0	0	54	M	0	0	M	M	Dead	M	Dead	Dead	53	90	Dead	Dead	M	65	M	Dead	M
0	M	Dead	0	Dead	M	Dead	Dead	Dead	M	0	0	M	Dead	M	M	M	Dead	M	0	35	M	130	0	M	0	0	0	Dead	80	0	0	M	0	0	M	M	Dead	M	Dead	Dead	0	0	Dead	Dead	M	0	M	Dead	M
54	M	Dead	0	Dead	M	Dead	Dead	Dead	M	0	0	M	Dead	M	M	M	Dead	M	44	0	M	0	76	M	0	76	0	Dead	0	0	0	M	0	0	M	M	Dead	M	Dead	Dead	0	0	Dead	Dead	M	42	M	Dead	M
0	M	Dead	98	Dead	M	Dead	Dead	Dead	M	45	0	M	Dead	M	M	M	Dead	M	0	0	M	0	0	M	52	0	34	Dead	0	52	0	M	52	0	M	M	Dead	M	Dead	Dead	45	0	Dead	Dead	M	0	M	Dead	M
0	M	Dead	0	Dead	M	Dead	Dead	Dead	M	0	0	M	Dead	M	M	M	Dead	M	0	45	M	0	50	M	0	50	0	Dead	0	0	48	M	0	0	M	M	Dead	M	Dead	Dead	0	84	Dead	Dead	M	0	M	Dead	M
0	M	Dead	0	Dead	M	Dead	Dead	Dead	M	42	77	M	Dead	M	M	M	Dead	M	41	0	M	0	0	M	0	0	56	Dead	12	0	0	M	0	44	M	M	Dead	M	Dead	Dead	42	0	Dead	Dead	M	30	M	Dead	M
48	M	Dead	0	Dead	M	Dead	Dead	Dead	M	14	0	M	Dead	M	M	M	Dead	M	0	0	M	0	0	M	0	0	0	Dead	0	0	0	M	0	0	M	M	Dead	M	Dead	Dead	14	0	Dead	Dead	M	0	M	Dead	M
0	M	Dead	78	Dead	M	Dead	Dead	Dead	M	0	0	M	Dead	M	M	M	Dead	M	35	35	M	70	0	M	0	0	48	Dead	0	0	68	M	0	0	M	M	Dead	M	Dead	Dead	0	98	Dead	Dead	M	0	M	Dead	M
0	M	Dead	0	Dead	M	Dead	Dead	Dead	M	46	101	M	Dead	M	M	M	Dead	M	0	0	M	0	50	M	48	50	0	Dead	0	48	0	M	48	41	M	M	Dead	M	Dead	Dead	46	0	Dead	Dead	M	0	M	Dead	M
0	M	Dead	0	Dead	M	Dead	Dead	Dead	M	0	0	M	Dead	M	M	M	Dead	M	34	0	M	0	0	M	0	0	30	Dead	58	0	65	M	0	0	M	M	Dead	M	Dead	Dead	0	0	Dead	Dead	M	45	M	Dead	M
68	M	Dead	0	Dead	M	Dead	Dead	Dead	M	0	0	M	Dead	M	M	M	Dead	M	0	0	M	0	0	M	0	0	0	Dead	0	0	0	M	0	0	M	M	Dead	M	Dead	Dead	0	0	Dead	Dead	M	0	M	Dead	M
0	M	Dead	56	Dead	M	Dead	Dead	Dead	M	45	0	M	Dead	M	M	M	Dead	M	56	0	M	0	0	M	0	0	0	Dead	0	0	40	M	0	0	M	M	Dead	M	Dead	Dead	45	0	Dead	Dead	M	0	M	Dead	M
0	M	Dead	0	Dead	M	Dead	Dead	Dead	M	0	127	M	Dead	M	M	M	Dead	M	0	60	M	45	0	M	0	0	30	Dead	0	0	0	M	0	35	M	M	Dead	M	Dead	Dead	0	80	Dead	Dead	M	40	M	Dead	M
65	M	Dead	0	Dead	M	Dead	Dead	Dead	M	50	0	M	Dead	M	M	M	Dead	M	50	0	M	0	0	M	0	0	0	Dead	44	0	0	M	0	0	M	M	Dead	M	Dead	Dead	50	0	Dead	Dead	M	0	M	Dead	M
0	M	Dead	0	Dead	M	Dead	Dead	Dead	M	0	0	M	Dead	M	M	M	Dead	M	0	0	M	0	0	M	50	0	41	Dead	0	50	58	M	50	0	M	M	Dead	M	Dead	Dead	0	0	Dead	Dead	M	0	M	Dead	M
0	M	Dead	55	Dead	M	Dead	Dead	Dead	M	55	0	M	Dead	M	M	M	Dead	M	35	65	M	0	35	M	0	35	0	Dead	0	0	0	M	0	34	M	M	Dead	M	Dead	Dead	55	0	Dead	Dead	M	0	M	Dead	M
40	M	Dead	0	Dead	M	Dead	Dead	Dead	M	0	89	M	Dead	M	M	M	Dead	M	0	0	M	0	0	M	0	0	0	Dead	41	0	0	M	0	0	M	M	Dead	M	Dead	Dead	0	12	Dead	Dead	M	0	M	Dead	M
0	M	Dead	0	Dead	M	Dead	Dead	Dead	M	0	0	M	Dead	M	M	M	Dead	M	0	0	M	0	50	M	0	50	38	Dead	0	0	70	M	0	0	M	M	Dead	M	Dead	Dead	0	0	Dead	Dead	M	28	M	Dead	M
0	M	Dead	0	Dead	M	Dead	Dead	Dead	M	43	0	M	Dead	M	M	M	Dead	M	30	0	M	60	0	M	0	0	0	Dead	0	0	0	M	0	0	M	M	Dead	M	Dead	Dead	43	58	Dead	Dead	M	0	M	Dead	M
58	M	Dead	48	Dead	M	Dead	Dead	Dead	M	0	0	M	Dead	M	M	M	Dead	M	0	90	M	0	0	M	0	0	0	Dead	0	0	65	M	0	56	M	M	Dead	M	Dead	Dead	0	0	Dead	Dead	M	0	M	Dead	M
0	M	Dead	0	Dead	M	Dead	Dead	Dead	M	0	68	M	Dead	M	M	M	Dead	M	41	0	M	0	55	M	40	55	60	Dead	35	40	0	M	40	0	M	M	Dead	M	Dead	Dead	0	0	Dead	Dead	M	38	M	Dead	M
0	M	Dead	0	Dead	M	Dead	Dead	Dead	M	38	0	M	Dead	M	M	M	Dead	M	0	0	M	0	0	M	0	0	0	Dead	0	0	0	M	0	0	M	M	Dead	M	Dead	Dead	38	0	Dead	Dead	M	0	M	Dead	M
70	M	Dead	0	Dead	M	Dead	Dead	Dead	M	45	0	M	Dead	M	M	M	Dead	M	0	0	M	0	0	M	0	0	0	Dead	34	0	65	M	0	0	M	M	Dead	M	Dead	Dead	45	44	Dead	Dead	M	0	M	Dead	M
0	M	Dead	35	Dead	M	Dead	Dead	Dead	M	0	0	M	Dead	M	M	M	Dead	M	40	54	M	33	0	M	0	0	0	Dead	0	0	0	M	0	50	M	M	Dead	M	Dead	Dead	0	0	Dead	Dead	M	0	M	Dead	M
0	M	Dead	0	Dead	M	Dead	Dead	Dead	M	0	50	M	Dead	M	M	M	Dead	M	0	0	M	0	0	M	0	0	45	Dead	56	0	76	M	0	0	M	M	Dead	M	Dead	Dead	0	0	Dead	Dead	M	0	M	Dead	M
65	M	Dead	0	Dead	M	Dead	Dead	Dead	M	34	0	M	Dead	M	M	M	Dead	M	23	0	M	0	0	M	0	0	0	Dead	0	0	0	M	0	0	M	M	Dead	M	Dead	Dead	34	41	Dead	Dead	M	41	M	Dead	M
0	M	Dead	0	Dead	M	Dead	Dead	Dead	M	0	0	M	Dead	M	M	M	Dead	M	0	25	M	0	0	M	35	0	0	Dead	48	35	50	M	35	0	M	M	Dead	M	Dead	Dead	0	0	Dead	Dead	M	0	M	Dead	M
0	M	Dead	21	Dead	M	Dead	Dead	Dead	M	28	0	M	Dead	M	M	M	Dead	M	15	0	M	45	0	M	0	0	0	Dead	0	0	0	M	0	35	M	M	Dead	M	Dead	Dead	28	0	Dead	Dead	M	0	M	Dead	M
65	M	Dead	0	Dead	M	Dead	Dead	Dead	M	0	55	M	Dead	M	M	M	Dead	M	0	0	M	0	50	M	0	50	60	Dead	30	0	34	M	0	0	M	M	Dead	M	Dead	Dead	0	0	Dead	Dead	M	0	M	Dead	M
0	M	Dead	15	Dead	M	Dead	Dead	Dead	M	22	0	M	Dead	M	M	M	Dead	M	15	15	M	0	0	M	0	0	0	Dead	0	0	0	M	0	0	M	M	Dead	M	Dead	Dead	22	35	Dead	Dead	M	35	M	Dead	M
0	M	Dead	0	Dead	M	Dead	Dead	Dead	M	0	0	M	Dead	M	M	M	Dead	M	0	0	M	0	0	M	0	0	0	Dead	0	0	42	M	0	30	M	M	Dead	M	Dead	Dead	0	0	Dead	Dead	M	0	M	Dead	M
76	M	Dead	0	Dead	M	Dead	Dead	Dead	M	0	0	M	Dead	M	M	M	Dead	M	12	0	M	25	0	M	0	0	40	Dead	30	0	0	M	0	0	M	M	Dead	M	Dead	Dead	0	34	Dead	Dead	M	0	M	Dead	M
0	M	Dead	14	Dead	M	Dead	Dead	Dead	M	0	46	M	Dead	M	M	M	Dead	M	0	0	M	0	0	M	0	0	0	Dead	0	0	0	M	0	0	M	M	Dead	M	Dead	Dead	0	0	Dead	Dead	M	0	M	Dead	M
0	M	Dead	0	Dead	M	Dead	Dead	Dead	M	0	0	M	Dead	M	M	M	Dead	M	15	12	M	0	0	M	28	0	30	Dead	41	28	0	M	28	0	M	M	Dead	M	Dead	Dead	0	56	Dead	Dead	M	48	M	Dead	M
50	M	Dead	0	Dead	M	Dead	Dead	Dead	M	15	0	M	Dead	M	M	M	Dead	M	0	0	M	0	34	M	0	34	0	Dead	0	0	0	M	0	41	M	M	Dead	M	Dead	Dead	5	0	Dead	Dead	M	0	M	Dead	M
0	M	Dead	0	Dead	M	Dead	Dead	Dead	M	0	0	M	Dead	M	M	M	Dead	M	0	0	M	8	0	M	0	0	0	Dead	0	0	30	M	0	0	M	M	Dead	M	Dead	Dead	0	48	Dead	Dead	M	0	Dead	Dead	M
0	M	Dead	0	Dead	M	Dead	Dead	Dead	M	0	35	M	Dead	M	M	M	Dead	M	10	0	M	0	0	M	0	0	65	Dead	38	0	0	M	0	0	M	M	Dead	M	Dead	Dead	0	0	Dead	Dead	M	0	Dead	Dead	M
0	M	Dead	10	Dead	M	Dead	Dead	Dead	M	0	0	M	Dead	M	M	M	Dead	M	0	8	M	0	0	M	0	0	0	Dead	0	0	18	M	0	0	M	M	Dead	M	Dead	Dead	0	30	Dead	Dead	M	0	Dead	Dead	M
34	M	Dead	0	Dead	M	Dead	Dead	Dead	M	0	0	M	Dead	M	M	M	Dead	M	0	0	M	3	30	M	22	30	0	Dead	25	22	0	M	22	20	M	M	Dead	M	Dead	Dead	0	0	Dead	Dead	M	8	Dead	Dead	M
0	M	Dead	0	Dead	M	Dead	Dead	Dead	M	0	0	M	Dead	M	M	M	Dead	M	0	0	M	0	0	M	0	0	40	Dead	0	0	0	M	0	0	M	M	Dead	M	Dead	Dead	0	0	Dead	Dead	M	0	Dead	Dead	M
0	M	Dead	5	Dead	M	Dead	Dead	Dead	M	0	21	M	Dead	M	M	M	Dead	M	0	0	M	0	0	M	0	0	0	Dead	15	0	0	M	0	0	M	M	Dead	M	Dead	Dead	0	30	Dead	Dead	M	0	Dead	Dead	M
42	M	Dead	0	Dead	M	Dead	Dead	Dead	M	0	0	M	Dead	M	M	M	Dead	M	0	6	M	3	14	M	0	14	0	Dead	0	0	0	M	0	5	M	M	Dead	M	Dead	Dead	0	0	Dead	Dead	M	0	Dead	Dead	M
0	M	Dead	0	Dead	M	Dead	Dead	Dead	M	5	15	M	Dead	M	M	M	Dead	M	Dead	0	M	0	0	M	18	0	45	Dead	15	18	Dead	M	18	0	M	Dead	Dead	M	Dead	Dead	Dead	22	Dead	Dead	M	0	Dead	Dead	M
0	M	Dead	0	Dead	M	Dead	Dead	Dead	M	0	0	M	Dead	M	M	M	Dead	M	Dead	0	M	0	0	M	0	0	0	Dead	0	0	Dead	M	0	0	M	Dead	Dead	M	Dead	Dead	Dead	0	Dead	Dead	Dead	Dead	Dead	Dead	M
0	M	Dead	0	Dead	M	Dead	Dead	Dead	M	0	0	M	Dead	M	M	M	Dead	M	Dead	0	M	0	0	M	0	0	50	Dead	12	0	Dead	M	0	0	M	Dead	Dead	M	Dead	Dead	Dead	0	Dead	Dead	Dead	Dead	Dead	Dead	M
55	M	Dead	0	Dead	Dead	Dead	Dead	Dead	M	0	14	M	Dead	M	M	M	Dead	M	Dead	0	M	0	10	M	0	10	0	Dead	0	0	Dead	M	0	0	Dead	Dead	Dead	M	Dead	Dead	Dead	0	Dead	Dead	Dead	Dead	Dead	Dead	M
0	M	Dead	0	Dead	Dead	Dead	Dead	Dead	M	0	0	M	Dead	M	M	M	Dead	M	Dead	0	Dead	3	0	Dead	10	0	0	Dead	5	10	Dead	M	10	Dead	Dead	Dead	Dead	M	Dead	Dead	Dead	0	Dead	Dead	Dead	Dead	Dead	Dead	M
0	M	Dead	Dead	Dead	Dead	Dead	Dead	Dead	Dead	0	0	Dead	Dead	M	Dead	Dead	Dead	Dead	Dead	Dead	Dead	0	0	Dead	0	0	18	Dead	0	0	Dead	M	0	Dead	Dead	Dead	Dead	Dead	Dead	Dead	Dead	Dead	Dead	Dead	Dead	Dead	Dead	Dead	M
30	Dead	Dead	Dead	Dead	Dead	Dead	Dead	Dead	Dead	0	0	Dead	Dead	Dead	Dead	Dead	Dead	Dead	Dead	Dead	Dead	0	0	Dead	0	0	0	Dead	0	0	Dead	M	0	Dead	Dead	Dead	Dead	Dead	Dead	Dead	Dead	Dead	Dead	Dead	Dead	Dead	Dead	Dead	M
0	Dead	Dead	Dead	Dead	Dead	Dead	Dead	Dead	Dead	0	Dead	Dead	Dead	Dead	Dead	Dead	Dead	Dead	Dead	Dead	Dead	0	0	Dead	0	0	12	Dead	0	0	Dead	Dead	0	Dead	Dead	Dead	Dead	Dead	Dead	Dead	Dead	Dead	Dead	Dead	Dead	Dead	Dead	Dead	Dead
0	Dead	Dead	Dead	Dead	Dead	Dead	Dead	Dead	Dead	Dead	Dead	Dead	Dead	Dead	Dead	Dead	Dead	Dead	Dead	Dead	Dead	0	0	Dead	0	0	0	Dead	0	0	Dead	Dead	0	Dead	Dead	Dead	Dead	Dead	Dead	Dead	Dead	Dead	Dead	Dead	Dead	Dead	Dead	Dead	Dead
18	Dead	Dead	Dead	Dead	Dead	Dead	Dead	Dead	Dead	Dead	Dead	Dead	Dead	Dead	Dead	Dead	Dead	Dead	Dead	Dead	Dead	Dead	Dead	Dead	Dead	Dead	8	Dead	Dead	Dead	Dead	Dead	Dead	Dead	Dead	Dead	Dead	Dead	Dead	Dead	Dead	Dead	Dead	Dead	Dead	Dead	Dead	Dead	Dead
0	Dead	Dead	Dead	Dead	Dead	Dead	Dead	Dead	Dead	Dead	Dead	Dead	Dead	Dead	Dead	Dead	Dead	Dead	Dead	Dead	Dead	Dead	Dead	Dead	Dead	Dead	0	Dead	Dead	Dead	Dead	Dead	Dead	Dead	Dead	Dead	Dead	Dead	Dead	Dead	Dead	Dead	Dead	Dead	Dead	Dead	Dead	Dead	Dead
0	Dead	Dead	Dead	Dead	Dead	Dead	Dead	Dead	Dead	Dead	Dead	Dead	Dead	Dead	Dead	Dead	Dead	Dead	Dead	Dead	Dead	Dead	Dead	Dead	Dead	Dead	0	Dead	Dead	Dead	Dead	Dead	Dead	Dead	Dead	Dead	Dead	Dead	Dead	Dead	Dead	Dead	Dead	Dead	Dead	Dead	Dead	Dead	Dead
0	Dead	Dead	Dead	Dead	Dead	Dead	Dead	Dead	Dead	Dead	Dead	Dead	Dead	Dead	Dead	Dead	Dead	Dead	Dead	Dead	Dead	Dead	Dead	Dead	Dead	Dead	0	Dead	Dead	Dead	Dead	Dead	Dead	Dead	Dead	Dead	Dead	Dead	Dead	Dead	Dead	Dead	Dead	Dead	Dead	Dead	Dead	Dead	Dead
0	Dead	Dead	Dead	Dead	Dead	Dead	Dead	Dead	Dead	Dead	Dead	Dead	Dead	Dead	Dead	Dead	Dead	Dead	Dead	Dead	Dead	Dead	Dead	Dead	Dead	Dead	0	Dead	Dead	Dead	Dead	Dead	Dead	Dead	Dead	Dead	Dead	Dead	Dead	Dead	Dead	Dead	Dead	Dead	Dead	Dead	Dead	Dead	Dead
0	Dead	Dead	Dead	Dead	Dead	Dead	Dead	Dead	Dead	Dead	Dead	Dead	Dead	Dead	Dead	Dead	Dead	Dead	Dead	Dead	Dead	Dead	Dead	Dead	Dead	Dead	Dead	Dead	Dead	Dead	Dead	Dead	Dead	Dead	Dead	Dead	Dead	Dead	Dead	Dead	Dead	Dead	Dead	Dead	Dead	Dead	Dead	Dead	Dead
Dead	Dead	Dead	Dead	Dead	Dead	Dead	Dead	Dead	Dead	Dead	Dead	Dead	Dead	Dead	Dead	Dead	Dead	Dead	Dead	Dead	Dead	Dead	Dead	Dead	Dead	Dead	Dead	Dead	Dead	Dead	Dead	Dead	Dead	Dead	Dead	Dead	Dead	Dead	Dead	Dead	Dead	Dead	Dead	Dead	Dead	Dead	Dead	Dead	Dead
Dead	Dead	Dead	Dead	Dead	Dead	Dead	Dead	Dead	Dead	Dead	Dead	Dead	Dead	Dead	Dead	Dead	Dead	Dead	Dead	Dead	Dead	Dead	Dead	Dead	Dead	Dead	Dead	Dead	Dead	Dead	Dead	Dead	Dead	Dead	Dead	Dead	Dead	Dead	Dead	Dead	Dead	Dead	Dead	Dead	Dead	Dead	Dead	Dead	Dead
Dead	Dead	Dead	Dead	Dead	Dead	Dead	Dead	Dead	Dead	Dead	Dead	Dead	Dead	Dead	Dead	Dead	Dead	Dead	Dead	Dead	Dead	Dead	Dead	Dead	Dead	Dead	Dead	Dead	Dead	Dead	Dead	Dead	Dead	Dead	Dead	Dead	Dead	Dead	Dead	Dead	Dead	Dead	Dead	Dead	Dead	Dead	Dead	Dead	Dead
														Dead
[truncated: 50 more columns]

## Sheet: 27 degrees celcius
E	E	E	E	E	E	E	E	E	E	E	E	E	E	E	E	E	E	E	E	E	E	E	E	E	E	E	E	E	E	E	E	E	E	E	E	E	E	E	E	E	E	E	E	E	E	E	E	E	E
E	E	E	E	E	E	E	E	E	E	E	E	E	E	E	E	E	E	E	E	E	E	E	E	E	E	E	E	E	E	E	E	E	E	E	E	E	E	E	E	E	E	E	E	E	E	E	E	E	E
E	E	E	E	E	E	E	E	E	E	E	E	E	E	E	E	E	E	E	E	E	E	E	E	E	E	E	E	E	E	E	E	E	E	E	E	E	E	E	E	E	E	E	E	E	E	E	E	E	E
E	E	E	E	E	E	E	E	E	E	E	E	E	E	E	E	E	E	E	E	E	E	E	E	E	E	E	E	E	E	E	E	E	E	E	E	E	E	E	E	E	E	E	E	E	E	E	E	E	E
E	E	E	E	E	E	E	E	E	E	E	E	E	E	E	E	E	E	E	E	E	E	E	E	E	E	E	E	E	E	E	E	E	E	E	E	E	E	E	E	E	E	E	E	E	E	E	E	E	E
E	E	E	E	E	E	E	E	E	E	E	E	E	E	E	E	E	E	E	E	E	E	E	E	E	E	E	E	E	E	E	E	E	E	E	E	E	E	E	E	E	E	E	E	E	E	E	E	E	E
E	E	E	E	E	E	E	E	E	E	E	E	E	E	E	E	E	E	E	E	E	E	E	E	E	E	E	E	E	E	E	E	E	E	E	E	E	E	E	E	E	E	E	E	E	E	E	E	E	E
E	E	E	E	E	E	E	E	E	E	E	E	E	E	E	E	E	E	E	E	E	E	E	E	E	E	E	E	E	E	E	E	E	E	E	E	E	E	E	E	E	E	E	E	E	E	E	E	E	E
E	E	E	E	E	E	E	E	E	E	E	E	E	E	E	E	E	E	E	E	E	E	E	E	E	E	E	E	E	E	E	E	E	E	E	E	E	E	E	E	E	E	E	E	E	E	E	E	E	E
N	E	E	E	N	E	E	E	E	E	E	E	E	E	E	E	E	E	E	E	E	E	E	E	E	E	E	E	E	E	E	E	E	E	E	N	E	E	E	E	E	E	E	E	E	E	E	E	E	E
N	N	N	N	N	N	N	E	E	E	E	E	E	E	N	N	E	N	N	E	E	E	E	E	E	E	E	N	E	N	E	N	E	E	E	N	N	N	N	N	N	E	N	N	N	E	N	E	N	N
N	N	N	N	N	N	N	N	N	E	E	N	E	E	N	N	N	N	N	N	E	N	E	N	E	E	N	N	N	N	E	N	N	N	N	N	N	N	N	N	N	N	N	N	N	N	N	N	N	N
N	N	N	N	N	N	N	N	N	N	N	N	E	N	N	N	N	N	N	N	N	N	E	N	N	E	N	N	N	N	E	N	N	N	N	N	N	N	N	N	N	N	N	N	N	N	N	N	N	N
N	N	N	N	N	N	N	N	N	N	N	N	E	N	N	N	N	N	N	N	N	N	E	N	N	E	N	N	N	N	E	N	N	N	N	N	N	N	N	N	N	N	N	N	N	N	N	N	N	N
N	N	N	N	N	N	N	N	N	N	N	N	E	N	N	N	N	N	N	N	N	N	E	N	N	E	N	N	N	N	Dead	N	N	N	N	N	N	N	N	N	N	N	N	N	N	N	N	N	N	N
N	N	N	N	N	N	N	N	N	N	N	N	E	N	Dead	N	N	N	N	N	N	N	Dead	N	N	Dead	N	N	N	N	Dead	N	N	N	N	N	N	N	N	N	N	N	N	N	N	N	N	N	N	N
N	N	N	N	N	N	N	N	N	N	N	N	Dead	N	Dead	N	N	N	N	N	N	N	Dead	N	N	Dead	N	N	N	N	Dead	N	N	N	N	N	N	N	N	N	N	N	N	N	N	N	N	N	N	N
N	N	N	N	N	N	N	N	N	N	N	N	Dead	N	Dead	N	N	N	N	N	N	N	Dead	N	N	Dead	N	N	N	N	Dead	N	N	N	N	N	N	N	N	N	N	N	N	N	N	N	N	N	N	N
N	N	N	N	N	N	N	N	N	N	N	N	Dead	N	Dead	N	N	N	N	N	N	N	Dead	N	N	Dead	N	N	N	N	Dead	N	N	N	N	N	N	N	N	N	N	N	N	N	N	N	N	N	N	N
N	N	N	N	N	N	N	N	N	N	N	N	Dead	N	Dead	N	N	N	N	N	N	N	Dead	N	N	Dead	N	N	N	N	Dead	N	N	N	N	N	N	N	N	N	N	N	N	N	N	N	N	N	N	N
N	N	N	N	N	N	N	N	N	N	N	N	Dead	N	Dead	N	N	N	N	N	N	N	Dead	N	N	Dead	N	N	N	N	Dead	N	N	N	N	N	N	N	N	N	N	N	N	N	N	N	N	N	N	N
N	N	N	N	N	N	N	N	N	N	N	N	Dead	N	Dead	N	N	N	N	N	N	N	Dead	N	N	Dead	N	N	N	N	Dead	N	N	N	N	N	N	N	N	N	N	N	N	N	N	N	N	N	N	N
N	N	N	N	N	N	N	N	N	N	N	N	Dead	N	Dead	N	N	N	N	N	N	N	Dead	N	N	Dead	N	N	N	N	Dead	N	N	N	N	N	N	N	N	N	N	N	N	N	N	N	N	N	N	N
N	N	N	N	N	N	N	N	N	N	N	N	Dead	N	Dead	N	N	N	N	N	N	N	Dead	N	N	Dead	N	N	N	N	Dead	N	N	N	N	N	N	N	N	N	N	N	N	N	N	N	N	N	N	N
N	N	N	N	N	N	N	N	N	N	N	N	Dead	N	Dead	N	N	N	N	N	N	N	Dead	N	N	Dead	N	N	N	N	Dead	N	N	N	N	N	N	N	N	N	N	N	N	N	N	N	N	N	N	N
N	N	N	N	N	N	N	N	N	N	N	N	Dead	N	Dead	N	N	N	N	N	N	N	Dead	N	N	Dead	N	N	N	N	Dead	N	N	N	N	N	N	N	N	N	N	N	N	N	N	N	N	N	N	N
N	N	N	N	N	N	N	N	N	N	N	N	Dead	N	Dead	N	N	N	N	N	N	N	Dead	N	N	Dead	N	N	N	N	Dead	N	N	N	N	N	N	N	N	N	N	N	N	N	N	N	N	N	N	N
N	N	N	N	N	N	N	N	N	N	N	N	Dead	N	Dead	N	N	N	N	N	N	N	Dead	N	N	Dead	N	N	N	N	Dead	N	N	N	N	N	N	N	N	N	N	N	N	N	N	N	N	N	N	N
N	N	N	N	N	N	N	N	N	N	N	N	Dead	N	Dead	N	N	N	N	N	N	N	Dead	N	N	Dead	N	N	N	N	Dead	N	N	N	N	N	N	N	N	N	N	N	N	N	N	N	N	N	N	N
N	N	N	N	N	N	N	N	N	N	N	N	Dead	N	Dead	N	N	N	N	N	N	N	Dead	N	N	Dead	N	N	N	N	Dead	N	N	N	N	N	N	N	N	N	N	N	N	N	N	N	N	N	N	N
N	N	N	N	N	N	N	N	N	N	N	N	Dead	N	Dead	N	N	N	N	N	N	N	Dead	N	N	Dead	N	N	N	N	Dead	N	N	N	N	N	N	N	N	N	N	N	N	N	N	N	N	N	N	N
N	N	N	N	N	N	N	N	N	N	N	N	Dead	N	Dead	N	N	N	N	N	N	N	Dead	N	N	Dead	N	N	N	N	Dead	N	N	N	N	N	N	N	N	N	N	N	N	N	N	N	N	N	N	N
N	N	N	N	N	N	N	N	N	N	N	N	Dead	N	Dead	N	N	N	N	N	N	N	Dead	N	N	Dead	N	N	N	N	Dead	N	N	N	N	N	N	N	N	N	N	N	N	N	N	N	N	N	N	N
N	N	N	N	N	N	N	N	N	N	N	N	Dead	N	Dead	N	N	N	N	N	N	N	Dead	N	N	Dead	N	N	N	N	Dead	N	N	N	N	N	N	N	N	N	N	N	N	N	N	N	N	N	N	N
N	N	N	N	N	N	N	N	N	N	N	N	Dead	N	Dead	N	N	N	N	N	N	N	Dead	N	N	Dead	N	N	N	N	Dead	N	N	N	N	N	N	N	N	N	Dead	N	N	N	N	N	N	N	N	N
N	N	N	N	N	N	N	N	N	N	N	N	Dead	N	Dead	N	N	N	N	N	N	N	Dead	N	N	Dead	N	N	N	N	Dead	N	N	N	N	N	N	N	N	N	Dead	N	N	N	N	N	N	N	N	N
N	N	N	N	N	N	N	N	N	N	N	N	Dead	N	Dead	N	N	N	N	N	N	N	Dead	N	N	Dead	N	N	N	N	Dead	N	N	N	N	N	N	N	N	N	Dead	N	N	N	N	N	N	N	N	N
N	N	N	N	N	N	N	N	N	N	N	N	Dead	N	Dead	N	N	N	N	N	N	N	Dead	N	N	Dead	N	N	N	N	Dead	N	N	N	N	N	N	N	N	N	Dead	N	N	N	N	N	N	N	N	N
N	N	N	N	N	N	N	N	N	N	N	N	Dead	N	Dead	N	N	N	N	N	N	N	Dead	N	N	Dead	N	N	N	N	Dead	N	N	N	N	N	N	N	N	N	Dead	N	N	N	N	N	N	N	N	N
N	N	N	N	N	N	N	N	N	N	N	N	Dead	N	Dead	N	N	N	N	N	N	N	Dead	N	N	Dead	N	N	N	N	Dead	N	N	N	N	N	N	N	N	N	Dead	N	N	N	N	N	N	N	N	N
N	N	N	N	N	N	N	N	N	N	N	N	Dead	N	Dead	N	N	N	N	N	N	N	Dead	N	N	Dead	N	N	N	N	Dead	N	N	N	N	N	N	N	N	N	Dead	N	N	N	N	N	N	N	N	N
N	N	N	N	N	N	N	N	N	N	N	N	Dead	N	Dead	N	N	N	N	N	N	N	Dead	N	N	Dead	N	N	N	N	Dead	N	N	N	N	N	N	N	N	Dead	Dead	N	N	N	N	N	N	N	N	N
N	N	N	N	N	N	N	N	N	N	N	N	Dead	N	Dead	N	N	N	N	N	N	N	Dead	N	N	Dead	N	N	N	N	Dead	N	N	N	N	N	N	N	N	Dead	Dead	N	N	N	N	N	N	N	N	N
N	N	N	N	N	N	N	N	N	N	N	N	Dead	N	Dead	N	N	N	N	N	N	N	Dead	N	N	Dead	N	N	N	N	Dead	N	N	N	N	N	N	N	N	Dead	Dead	N	N	N	N	N	N	N	N	N
N	N	N	N	N	N	N	N	N	N	N	N	Dead	N	Dead	N	N	N	N	N	N	N	Dead	N	N	Dead	N	N	N	N	Dead	N	N	N	N	N	N	N	N	Dead	Dead	N	N	N	N	N	N	N	N	N
N	N	N	N	N	N	N	N	N	N	N	N	Dead	N	Dead	N	N	N	N	N	N	N	Dead	N	N	Dead	N	N	N	N	Dead	N	N	N	N	N	N	N	N	Dead	Dead	N	N	N	N	N	N	N	N	N
N	N	N	N	N	N	N	N	N	N	N	N	Dead	N	Dead	N	N	N	N	N	N	N	Dead	N	N	Dead	N	N	N	N	Dead	N	N	N	N	N	N	N	N	Dead	Dead	N	N	N	N	N	N	N	N	N
N	N	N	N	N	N	N	N	N	N	N	N	Dead	N	Dead	N	N	N	N	N	N	N	Dead	N	N	Dead	N	N	N	N	Dead	N	N	N	N	N	N	N	N	Dead	Dead	N	N	N	N	N	N	N	N	N
N	N	N	N	N	N	N	N	N	N	N	N	Dead	N	Dead	N	N	N	N	N	N	N	Dead	N	N	Dead	N	N	N	N	Dead	N	N	N	N	N	N	N	N	Dead	Dead	N	N	N	N	N	N	N	N	N
N	N	N	N	N	N	N	N	N	N	N	N	Dead	N	Dead	N	N	N	N	N	N	N	Dead	N	N	Dead	N	N	N	N	Dead	N	N	N	N	N	N	N	N	Dead	Dead	N	N	N	N	N	N	N	N	N
N	N	N	N	N	N	N	N	N	N	N	N	Dead	N	Dead	N	N	N	N	N	N	N	Dead	N	N	Dead	N	N	N	N	Dead	N	N	N	N	N	N	N	N	Dead	Dead	N	N	N	N	N	N	N	N	N
N	N	N	N	N	N	N	N	N	N	N	N	Dead	N	Dead	N	N	N	N	N	N	N	Dead	N	N	Dead	N	N	N	N	Dead	N	N	N	N	N	N	N	N	Dead	Dead	N	N	N	N	N	N	N	N	N
N	N	N	N	N	N	N	N	N	N	N	N	Dead	N	Dead	N	N	N	N	N	N	N	Dead	N	N	Dead	N	N	N	N	Dead	N	N	N	N	N	N	N	N	Dead	Dead	N	N	N	N	N	N	N	N	N
N	N	N	N	N	N	N	N	N	N	N	N	Dead	N	Dead	N	N	N	N	N	N	N	Dead	N	N	Dead	N	N	N	N	Dead	N	N	N	N	N	N	N	N	Dead	Dead	N	N	N	N	N	N	N	N	N
N	N	N	N	N	N	N	N	N	N	N	N	Dead	N	Dead	N	N	N	N	N	N	N	Dead	N	N	Dead	N	N	N	N	Dead	N	N	N	N	N	N	N	N	Dead	Dead	N	N	N	N	N	N	N	N	N
N	N	N	N	N	N	N	N	N	N	N	N	Dead	N	Dead	N	N	N	N	N	N	N	Dead	N	N	Dead	N	N	N	N	Dead	N	N	N	N	N	N	N	N	Dead	Dead	N	N	N	N	N	N	N	N	N
N	N	N	N	N	N	N	N	N	N	N	N	Dead	N	Dead	N	N	N	N	N	N	N	Dead	N	N	Dead	N	N	N	N	Dead	N	N	N	N	N	N	N	N	Dead	Dead	N	N	N	N	N	N	N	N	N
N	N	N	N	N	N	N	N	N	N	N	N	Dead	N	Dead	N	N	N	N	N	N	N	Dead	N	N	Dead	N	N	N	N	Dead	N	N	N	N	N	N	N	N	Dead	Dead	N	N	N	N	N	N	N	N	N
N	N	N	N	N	N	N	N	N	N	N	N	Dead	N	Dead	N	N	M	N	N	N	N	Dead	N	N	Dead	Dead	N	N	N	Dead	N	N	N	N	N	N	N	N	Dead	Dead	N	N	N	N	N	N	N	N	N
N	N	N	N	N	N	N	N	N	N	N	N	Dead	N	Dead	N	N	M	N	N	N	N	Dead	N	N	Dead	Dead	N	N	N	Dead	N	N	N	N	N	N	N	M	Dead	Dead	N	N	Dead	Dead	N	N	N	N	N
N	N	N	N	N	N	N	N	N	N	N	N	Dead	N	Dead	N	N	M	N	N	N	N	Dead	N	N	Dead	Dead	N	N	N	Dead	N	N	N	N	N	N	N	M	Dead	Dead	N	N	Dead	Dead	M	N	N	N	M
N	N	M	N	N	N	N	N	N	N	N	N	Dead	N	Dead	N	N	M	N	N	N	N	Dead	N	N	Dead	Dead	N	N	N	Dead	N	N	N	N	N	M	N	M	Dead	Dead	N	N	Dead	Dead	M	N	M	N	M
M	N	M	N	N	M	N	N	N	N	N	N	Dead	Dead	Dead	N	N	M	M	N	N	N	Dead	N	N	Dead	Dead	N	N	N	Dead	N	N	N	N	N	M	N	M	Dead	Dead	N	N	Dead	Dead	M	N	M	Dead	M
M	N	M	N	M	M	N	N	N	N	N	N	Dead	Dead	Dead	N	N	M	M	N	N	N	Dead	N	N	Dead	Dead	N	N	N	Dead	N	N	N	N	N	M	N	M	Dead	Dead	N	N	Dead	Dead	M	N	M	Dead	M
M	N	M	N	M	M	N	M	N	N	N	N	Dead	Dead	Dead	N	N	M	M	N	N	N	Dead	N	N	Dead	Dead	N	N	N	Dead	N	N	N	N	N	M	Dead	M	Dead	Dead	N	N	Dead	Dead	M	0	M	Dead	M
M	N	M	N	M	M	N	M	M	N	N	N	Dead	Dead	Dead	0	M	M	M	N	N	N	Dead	N	N	Dead	Dead	N	Dead	0	Dead	N	N	N	N	M	M	Dead	M	Dead	Dead	N	N	Dead	Dead	M	0	M	Dead	M
M	N	M	0	M	M	N	M	M	N	N	N	Dead	Dead	Dead	0	M	M	M	0	0	N	Dead	N	N	Dead	Dead	N	Dead	0	Dead	N	N	M	N	M	M	Dead	M	Dead	Dead	N	N	Dead	Dead	M	0	M	Dead	M
M	N	M	0	M	M	N	M	M	N	N	N	Dead	Dead	Dead	0	M	M	M	0	0	N	Dead	N	N	Dead	Dead	N	Dead	0	Dead	0	M	M	N	M	M	Dead	M	Dead	Dead	0	N	Dead	Dead	M	0	M	Dead	M
M	0	M	0	M	M	N	M	M	N	N	N	Dead	Dead	Dead	20	M	M	M	0	0	M	Dead	N	M	Dead	Dead	N	Dead	6	Dead	0	M	M	0	M	M	Dead	M	Dead	Dead	0	N	Dead	Dead	M	5	M	Dead	M
M	0	M	0	M	M	N	M	M	N	N	N	Dead	Dead	Dead	0	M	M	M	0	0	M	Dead	N	M	Dead	Dead	0	Dead	0	Dead	0	M	M	0	M	M	Dead	M	Dead	Dead	0	N	Dead	Dead	M	0	M	Dead	M
M	0	M	12	M	M	0	M	M	0	N	N	Dead	Dead	Dead	32	M	M	M	0	0	M	Dead	0	M	Dead	Dead	0	Dead	0	Dead	6	M	M	0	M	M	Dead	M	Dead	Dead	0	N	Dead	Dead	M	4	M	Dead	M
M	0	M	0	M	M	0	Dead	M	0	0	N	Dead	Dead	Dead	0	M	M	M	0	12	M	Dead	0	M	Dead	Dead	0	Dead	1	Dead	0	M	M	0	M	M	Dead	M	Dead	Dead	0	0	Dead	Dead	M	0	M	Dead	M
M	0	M	0	M	M	0	Dead	M	0	0	N	Dead	Dead	Dead	0	M	M	M	23	0	M	Dead	0	M	Dead	Dead	0	Dead	0	Dead	5	M	M	0	M	M	Dead	M	Dead	Dead	0	0	Dead	Dead	M	10	M	Dead	M
M	10	M	0	M	M	0	Dead	M	0	0	N	Dead	Dead	Dead	0	M	M	M	0	54	M	Dead	0	M	Dead	Dead	10	Dead	0	Dead	0	M	M	4	M	M	Dead	M	Dead	Dead	0	0	Dead	Dead	M	0	M	Dead	M
M	0	M	18	M	M	5	Dead	M	9	0	0	Dead	Dead	Dead	58	M	M	M	34	0	M	Dead	0	M	Dead	Dead	0	Dead	0	Dead	15	M	M	0	M	M	Dead	M	Dead	Dead	1	5	Dead	Dead	M	45	M	Dead	M
M	20	M	0	M	M	30	Dead	M	0	0	0	Dead	Dead	Dead	0	M	M	M	0	50	M	Dead	8	M	Dead	Dead	41	Dead	10	Dead	0	M	M	10	M	M	Dead	M	Dead	Dead	0	0	Dead	Dead	M	0	M	Dead	M
M	0	M	0	M	M	35	Dead	M	0	10	0	Dead	Dead	Dead	0	M	M	M	12	0	M	Dead	0	M	Dead	Dead	0	Dead	0	Dead	20	M	M	0	M	M	Dead	M	Dead	Dead	14	5	Dead	Dead	M	50	M	Dead	M
M	38	M	0	M	M	0	Dead	M	22	0	0	Dead	Dead	Dead	45	M	M	M	0	65	M	Dead	0	M	Dead	Dead	35	Dead	0	Dead	0	M	M	40	M	M	Dead	M	Dead	Dead	0	0	Dead	Dead	M	0	M	Dead	M
M	0	M	21	M	M	35	Dead	M	0	21	0	Dead	Dead	Dead	0	M	M	M	54	0	M	Dead	0	M	Dead	Dead	0	Dead	15	Dead	35	M	M	0	M	M	Dead	M	Dead	Dead	37	12	Dead	Dead	M	69	M	Dead	M
M	0	M	0	M	M	0	Dead	M	30	0	21	Dead	Dead	Dead	46	M	M	M	0	0	M	Dead	21	M	Dead	Dead	34	Dead	0	Dead	0	M	M	36	M	M	Dead	M	Dead	Dead	0	0	Dead	Dead	M	45	M	Dead	M
M	40	M	0	M	M	0	Dead	M	0	28	0	Dead	Dead	Dead	47	M	M	M	50	45	M	Dead	54	M	Dead	Dead	0	Dead	0	Dead	54	M	M	0	M	M	Dead	M	Dead	Dead	33	24	Dead	Dead	M	0	M	Dead	M
M	0	M	0	M	M	40	Dead	M	28	0	100	Dead	Dead	Dead	0	M	M	M	0	0	M	Dead	0	M	Dead	Dead	56	Dead	70	Dead	0	M	M	37	M	M	Dead	M	Dead	Dead	0	0	Dead	Dead	M	57	M	Dead	M
M	46	M	0	M	M	0	Dead	M	0	40	0	Dead	Dead	Dead	56	M	M	M	65	80	M	Dead	68	M	Dead	Dead	0	Dead	0	Dead	45	M	M	0	M	M	Dead	M	Dead	Dead	40	34	Dead	Dead	M	0	M	Dead	M
M	0	M	30	M	M	0	Dead	M	0	0	0	Dead	Dead	Dead	0	M	M	M	0	0	M	Dead	0	M	Dead	Dead	48	Dead	0	Dead	4	M	M	54	M	M	Dead	M	Dead	Dead	0	0	Dead	Dead	M	56	M	Dead	M
M	0	M	0	M	M	0	Dead	M	85	50	0	Dead	Dead	Dead	0	M	M	M	0	56	M	Dead	120	M	Dead	Dead	0	Dead	0	Dead	0	M	M	0	M	M	Dead	M	Dead	Dead	52	54	Dead	Dead	M	0	M	Dead	M
M	56	M	0	M	M	55	Dead	M	0	65	150	Dead	Dead	Dead	65	M	M	M	45	54	M	Dead	0	M	Dead	Dead	30	Dead	89	Dead	48	M	M	50	M	M	Dead	M	Dead	Dead	0	0	Dead	Dead	M	47	M	Dead	M
M	0	M	0	M	M	0	Dead	M	88	0	0	Dead	Dead	Dead	0	M	M	M	0	0	M	Dead	145	M	Dead	Dead	0	Dead	0	Dead	0	M	M	0	M	M	Dead	M	Dead	Dead	50	55	Dead	Dead	M	0	M	Dead	M
M	0	M	0	M	M	0	Dead	M	0	90	92	Dead	Dead	Dead	70	M	M	M	80	35	M	Dead	0	M	Dead	Dead	0	Dead	0	Dead	0	M	M	35	M	M	Dead	M	Dead	Dead	0	4	Dead	Dead	M	89	M	Dead	M
M	65	M	55	M	M	70	Dead	M	65	0	0	Dead	Dead	Dead	0	M	M	M	0	0	M	Dead	0	M	Dead	Dead	30	Dead	0	Dead	54	M	M	0	M	M	Dead	M	Dead	Dead	38	0	Dead	Dead	M	0	M	Dead	M
M	0	M	0	M	M	0	Dead	M	50	42	0	Dead	Dead	Dead	0	M	M	M	102	45	M	Dead	56	M	Dead	Dead	70	Dead	90	Dead	0	M	M	0	M	M	Dead	M	Dead	Dead	0	40	Dead	Dead	M	0	M	Dead	M
M	70	M	0	M	M	0	Dead	M	0	54	79	Dead	Dead	Dead	110	M	M	M	0	0	M	Dead	0	M	Dead	Dead	0	Dead	0	Dead	48	M	M	30	M	M	Dead	M	Dead	Dead	0	0	Dead	Dead	M	0	M	Dead	M
M	0	M	40	M	M	82	Dead	M	40	0	5	Dead	Dead	Dead	0	M	M	M	0	0	M	Dead	0	M	Dead	Dead	45	Dead	0	Dead	0	M	M	0	M	M	Dead	M	Dead	Dead	30	0	Dead	Dead	M	80	M	Dead	M
M	0	M	0	M	M	0	Dead	M	0	44	0	Dead	Dead	Dead	0	M	M	M	0	35	M	Dead	60	M	Dead	Dead	0	Dead	150	Dead	68	M	M	0	M	M	Dead	M	Dead	Dead	0	50	Dead	Dead	M	0	M	Dead	M
M	110	M	0	M	M	0	Dead	M	60	0	0	Dead	Dead	Dead	0	M	M	M	0	0	M	Dead	65	M	Dead	Dead	44	Dead	0	Dead	0	M	M	70	M	M	Dead	M	Dead	Dead	0	0	Dead	Dead	M	102	M	Dead	M
M	0	M	42	M	M	74	Dead	M	48	0	35	Dead	Dead	Dead	100	M	M	M	100	60	M	Dead	0	M	Dead	Dead	0	Dead	0	Dead	65	M	M	0	M	M	Dead	M	Dead	Dead	72	48	Dead	Dead	M	0	M	Dead	M
M	0	M	0	M	M	0	Dead	M	0	45	0	Dead	Dead	Dead	0	M	M	M	0	65	M	Dead	90	M	Dead	Dead	0	Dead	0	Dead	0	M	M	45	M	M	Dead	M	Dead	Dead	0	0	Dead	Dead	M	0	M	Dead	M
M	0	M	38	M	M	0	Dead	M	60	0	0	Dead	Dead	Dead	0	M	M	M	0	0	M	Dead	0	M	Dead	Dead	41	Dead	203	Dead	40	M	M	0	M	M	Dead	M	Dead	Dead	50	68	Dead	Dead	M	0	M	Dead	M
M	100	M	0	M	M	80	Dead	M	0	70	40	Dead	Dead	Dead	0	M	M	M	89	90	M	Dead	54	M	Dead	Dead	0	Dead	0	Dead	58	M	M	44	M	M	Dead	M	Dead	Dead	0	0	Dead	Dead	M	0	M	Dead	M
M	0	M	45	M	M	0	Dead	M	55	0	0	Dead	Dead	Dead	0	M	M	M	0	0	M	Dead	70	M	Dead	Dead	35	Dead	0	Dead	0	M	M	0	M	M	Dead	M	Dead	Dead	38	65	Dead	Dead	M	100	M	Dead	M
M	0	M	0	M	M	0	Dead	M	0	60	0	Dead	Dead	Dead	98	M	M	M	0	54	M	Dead	0	M	Dead	Dead	0	Dead	0	Dead	0	M	M	0	M	M	Dead	M	Dead	Dead	0	0	Dead	Dead	M	0	M	Dead	M
M	0	M	0	M	M	0	Dead	M	58	0	0	Dead	Dead	Dead	0	M	M	M	0	45	Dead	Dead	45	M	Dead	Dead	34	Dead	101	Dead	70	M	M	41	M	M	Dead	M	Dead	Dead	0	40	Dead	Dead	M	0	M	Dead	M
M	0	M	58	M	M	0	Dead	M	0	50	55	Dead	Dead	Dead	0	M	M	M	80	0	Dead	Dead	0	M	Dead	Dead	0	Dead	0	Dead	0	M	M	0	M	M	Dead	M	Dead	Dead	35	58	Dead	Dead	M	89	M	Dead	M
M	98	M	0	M	M	90	Dead	M	50	0	0	Dead	Dead	Dead	95	M	M	M	0	0	Dead	Dead	0	M	Dead	Dead	56	Dead	0	Dead	65	M	M	35	M	M	Dead	M	Dead	Dead	0	0	Dead	Dead	M	0	M	Dead	M
M	0	M	0	M	M	0	Dead	M	45	0	0	Dead	Dead	Dead	0	M	M	M	0	58	Dead	Dead	68	M	Dead	Dead	0	Dead	80	Dead	0	M	M	0	M	M	Dead	M	Dead	Dead	35	0	Dead	Dead	M	0	M	Dead	M
M	0	M	0	M	M	0	Dead	M	0	35	70	Dead	Dead	Dead	0	M	M	M	75	0	Dead	Dead	0	M	Dead	Dead	48	Dead	0	Dead	0	M	M	34	M	M	Dead	M	Dead	Dead	0	70	Dead	Dead	M	0	M	Dead	M
M	95	M	50	M	M	0	Dead	M	40	0	0	Dead	Dead	Dead	0	M	M	M	0	0	Dead	Dead	0	M	Dead	Dead	0	Dead	0	Dead	65	M	M	0	M	M	Dead	M	Dead	Dead	34	0	Dead	Dead	M	80	M	Dead	M
M	0	M	0	M	M	98	Dead	M	15	50	0	Dead	Dead	Dead	85	M	M	M	0	0	Dead	Dead	0	M	Dead	Dead	30	Dead	12	Dead	0	M	M	56	M	M	Dead	M	Dead	Dead	0	65	Dead	Dead	M	0	M	Dead	M
M	0	M	60	M	M	0	Dead	M	0	40	82	Dead	Dead	Dead	0	M	M	M	0	50	Dead	Dead	77	M	Dead	Dead	0	Dead	0	Dead	76	M	M	0	M	M	Dead	M	Dead	Dead	56	0	Dead	Dead	M	0	M	Dead	M
M	0	M	0	M	M	0	Dead	M	40	0	0	Dead	Dead	Dead	0	M	M	M	70	0	Dead	Dead	0	M	Dead	Dead	0	Dead	58	Dead	0	M	M	48	M	M	Dead	M	Dead	Dead	0	0	Dead	Dead	M	67	M	Dead	M
M	85	M	65	M	M	75	Dead	M	0	30	0	Dead	Dead	Dead	70	M	M	M	0	60	Dead	Dead	50	M	Dead	Dead	30	Dead	0	Dead	106	M	M	0	M	M	Dead	M	Dead	Dead	48	65	Dead	Dead	M	0	M	Dead	M
M	0	M	0	M	M	0	Dead	M	0	0	74	Dead	Dead	Dead	0	M	M	M	0	0	Dead	Dead	0	M	Dead	Dead	0	Dead	0	Dead	0	M	M	30	M	M	Dead	M	Dead	Dead	0	0	Dead	Dead	M	65	M	Dead	M
M	0	M	50	M	M	0	Dead	M	45	0	0	Dead	Dead	Dead	66	M	M	M	0	65	Dead	Dead	0	M	Dead	Dead	41	Dead	44	Dead	68	M	M	0	M	M	Dead	M	Dead	Dead	30	150	Dead	Dead	M	0	M	Dead	M
M	70	M	45	M	M	0	Dead	M	0	50	0	Dead	Dead	Dead	0	M	M	M	68	0	Dead	Dead	0	M	Dead	Dead	0	Dead	0	Dead	0	M	M	0	M	M	Dead	M	Dead	Dead	0	0	Dead	Dead	M	54	M	Dead	M
M	0	M	0	M	M	66	Dead	M	55	0	55	Dead	Dead	Dead	0	M	M	M	0	50	Dead	Dead	45	M	Dead	Dead	0	Dead	0	Dead	77	M	M	30	M	M	Dead	M	Dead	Dead	0	106	Dead	Dead	M	0	M	Dead	M
M	66	M	0	M	M	0	Dead	M	0	45	0	Dead	Dead	Dead	52	M	M	M	56	45	Dead	Dead	0	M	Dead	Dead	38	Dead	41	Dead	0	M	M	0	M	M	Dead	M	Dead	Dead	30	0	Dead	Dead	M	45	M	Dead	M
M	0	M	90	M	M	0	Dead	M	54	0	54	Dead	Dead	Dead	0	M	M	M	0	0	Dead	Dead	0	M	Dead	Dead	0	Dead	0	Dead	50	M	M	41	M	M	Dead	M	Dead	Dead	0	68	Dead	Dead	M	0	M	Dead	M
M	0	M	0	M	M	0	Dead	M	0	59	0	Dead	Dead	Dead	50	M	M	M	54	0	Dead	Dead	35	M	Dead	Dead	0	Dead	35	Dead	0	M	M	0	M	M	Dead	M	Dead	Dead	41	0	Dead	Dead	M	0	M	Dead	M
M	52	M	78	M	M	55	Dead	M	0	0	0	Dead	Dead	Dead	0	M	M	M	0	70	Dead	Dead	0	M	Dead	Dead	60	Dead	0	Dead	56	M	M	0	M	M	Dead	M	Dead	Dead	0	77	Dead	Dead	M	35	M	Dead	M
M	0	M	0	M	M	0	Dead	M	45	0	45	Dead	Dead	Dead	45	M	M	M	0	0	Dead	Dead	0	M	Dead	Dead	0	Dead	34	Dead	0	M	M	38	M	M	Dead	M	Dead	Dead	0	0	Dead	Dead	M	0	M	Dead	M
M	50	M	0	M	M	60	Dead	M	0	55	0	Dead	Dead	Dead	0	M	M	M	55	78	Dead	Dead	65	M	Dead	Dead	130	Dead	0	Dead	50	M	M	0	M	M	Dead	M	Dead	Dead	38	50	Dead	Dead	M	60	M	Dead	M
M	0	M	70	M	M	0	Dead	M	0	0	0	Dead	Dead	Dead	40	M	M	M	0	0	Dead	Dead	0	M	Dead	Dead	0	Dead	56	Dead	0	M	M	0	M	M	Dead	M	Dead	Dead	0	0	Dead	Dead	M	0	M	Dead	M
M	45	M	0	M	M	50	Dead	M	40	60	40	Dead	Dead	Dead	0	M	M	M	56	0	Dead	Dead	42	M	Dead	Dead	45	Dead	0	Dead	0	M	M	60	M	M	Dead	M	Dead	Dead	0	56	Dead	Dead	M	0	M	Dead	M
M	0	M	0	M	M	0	Dead	M	0	0	0	Dead	Dead	Dead	0	M	M	M	0	68	Dead	Dead	0	M	Dead	Dead	0	Dead	48	Dead	55	M	M	0	M	M	Dead	M	Dead	Dead	60	0	Dead	Dead	M	65	M	Dead	M
M	40	M	0	M	M	0	Dead	M	45	50	45	Dead	Dead	Dead	35	M	M	M	0	0	Dead	Dead	0	M	Dead	Dead	48	Dead	0	Dead	0	M	M	130	M	M	Dead	M	Dead	Dead	0	50	Dead	Dead	M	0	M	Dead	M
M	0	M	75	M	M	0	Dead	M	0	0	0	Dead	Dead	Dead	0	M	M	M	50	0	Dead	Dead	0	M	Dead	Dead	0	Dead	30	Dead	60	M	M	0	M	M	Dead	M	Dead	Dead	130	0	Dead	Dead	M	54	M	Dead	M
M	0	M	0	M	M	45	Dead	M	35	0	35	Dead	Dead	Dead	30	M	M	M	0	0	Dead	Dead	48	M	Dead	Dead	60	Dead	0	Dead	0	M	M	45	M	M	Dead	M	Dead	Dead	0	0	Dead	Dead	M	0	M	Dead	M
M	35	M	0	M	M	0	Dead	M	0	28	0	Dead	Dead	Dead	0	M	M	M	0	65	Dead	Dead	0	M	Dead	Dead	0	Dead	0	Dead	0	M	M	0	M	M	Dead	M	Dead	Dead	45	55	Dead	Dead	M	12	M	Dead	M
M	0	M	64	M	M	0	Dead	M	25	0	25	Dead	Dead	Dead	28	M	M	M	48	0	Dead	Dead	60	M	Dead	Dead	0	Dead	30	Dead	63	M	M	48	M	M	Dead	M	Dead	Dead	0	0	Dead	Dead	M	0	M	Dead	M
M	30	M	0	M	M	0	Dead	M	0	30	0	Dead	Dead	Dead	0	M	M	M	0	0	Dead	Dead	0	M	Dead	Dead	40	Dead	0	Dead	0	M	M	0	M	M	Dead	M	Dead	Dead	48	60	Dead	Dead	M	50	M	Dead	M
M	0	M	48	M	M	40	Dead	M	30	0	24	Dead	Dead	Dead	0	M	M	M	45	60	Dead	Dead	0	M	Dead	Dead	27	Dead	41	Dead	40	M	M	60	M	M	Dead	M	Dead	Dead	0	0	Dead	Dead	M	0	M	Dead	M
M	28	M	0	M	M	0	Dead	M	0	18	0	Dead	Dead	Dead	0	M	M	M	0	0	Dead	Dead	40	M	Dead	Dead	30	Dead	0	Dead	0	M	M	0	M	M	Dead	M	Dead	Dead	60	0	Dead	Dead	M	0	M	Dead	M
M	0	M	40	M	M	45	Dead	M	0	0	0	Dead	Dead	Dead	20	M	M	M	40	48	Dead	Dead	34	M	Dead	Dead	0	Dead	0	Dead	0	M	M	0	M	M	Dead	M	Dead	Dead	0	63	Dead	Dead	M	0	M	Dead	M
M	0	M	0	M	M	0	Dead	M	25	9	45	Dead	Dead	Dead	0	M	M	M	0	0	Dead	Dead	0	M	Dead	Dead	0	Dead	38	Dead	0	Dead	M	40	M	M	Dead	M	Dead	Dead	0	0	Dead	Dead	M	34	M	Dead	M
M	0	M	35	M	M	30	Dead	M	0	0	0	Dead	Dead	Dead	0	M	M	M	33	0	Dead	Dead	100	M	Dead	Dead	65	Dead	0	Dead	50	Dead	M	27	M	M	Dead	M	Dead	Dead	40	40	Dead	Dead	M	0	M	Dead	M
M	25	M	0	M	M	0	Dead	M	5	0	0	Dead	Dead	Dead	0	M	M	M	0	0	Dead	Dead	0	M	Dead	Dead	0	Dead	25	Dead	0	Dead	M	30	M	M	Dead	M	Dead	Dead	27	0	Dead	Dead	M	45	M	Dead	M
M	0	M	45	M	M	0	Dead	M	0	10	0	Dead	Dead	Dead	15	M	M	M	28	45	Dead	Dead	45	M	Dead	Dead	50	Dead	0	Dead	0	Dead	M	0	M	M	Dead	M	Dead	Dead	30	0	Dead	Dead	M	0	M	Dead	M
M	0	M	0	M	M	0	Dead	M	0	0	36	Dead	Dead	Dead	0	M	M	M	0	0	Dead	Dead	0	M	Dead	Dead	65	Dead	15	Dead	0	Dead	M	0	M	M	Dead	M	Dead	Dead	0	0	Dead	Dead	M	0	M	Dead	M
M	0	M	60	M	M	34	Dead	M	2	0	0	Dead	Dead	Dead	0	M	M	M	0	0	Dead	Dead	0	M	Dead	Dead	0	Dead	0	Dead	0	Dead	M	65	M	M	Dead	M	Dead	Dead	0	50	Dead	Dead	M	25	M	Dead	M
M	40	M	0	M	M	0	Dead	M	0	5	30	Dead	Dead	Dead	13	M	M	M	15	0	Dead	Dead	30	M	Dead	Dead	0	Dead	15	Dead	35	Dead	M	0	M	M	Dead	M	Dead	Dead	65	0	Dead	Dead	M	0	M	Dead	M
M	0	M	30	M	M	0	Dead	M	0	0	0	Dead	Dead	Dead	0	M	M	M	0	0	Dead	Dead	0	M	Dead	Dead	45	Dead	0	Dead	0	Dead	M	50	M	M	Dead	M	Dead	Dead	0	0	Dead	Dead	M	0	M	Dead	M
Dead	0	M	0	M	M	40	Dead	M	1	0	30	Dead	Dead	Dead	0	M	M	M	10	0	Dead	Dead	25	M	Dead	Dead	0	Dead	12	Dead	0	Dead	M	65	M	M	Dead	M	Dead	Dead	50	0	Dead	Dead	M	0	M	Dead	M
Dead	13	M	23	M	M	0	Dead	M	0	1	0	Dead	Dead	Dead	9	M	M	M	0	30	Dead	Dead	0	M	Dead	Dead	50	Dead	0	Dead	0	Dead	M	0	M	M	Dead	M	Dead	Dead	65	0	Dead	Dead	M	15	M	Dead	M
Dead	0	M	0	M	M	0	Dead	M	0	0	0	Dead	Dead	Dead	0	Dead	Dead	M	0	0	Dead	Dead	18	M	Dead	Dead	34	Dead	5	Dead	0	Dead	M	0	M	M	Dead	M	Dead	Dead	0	35	Dead	Dead	M	0	M	Dead	M
Dead	0	Dead	0	M	M	0	Dead	M	0	0	0	Dead	Dead	Dead	0	Dead	Dead	M	0	15	Dead	Dead	0	Dead	Dead	Dead	0	Dead	0	Dead	20	Dead	M	45	M	M	Dead	M	Dead	Dead	0	0	Dead	Dead	M	0	M	Dead	M
Dead	9	Dead	0	M	M	38	Dead	M	Dead	0	34	Dead	Dead	Dead	0	Dead	Dead	M	0	0	Dead	Dead	10	Dead	Dead	Dead	18	Dead	0	Dead	0	Dead	Dead	0	M	M	Dead	M	Dead	Dead	45	0	Dead	Dead	M	0	M	Dead	M
Dead	0	Dead	16	M	M	0	Dead	M	Dead	Dead	0	Dead	Dead	Dead	0	Dead	Dead	M	Dead	0	Dead	Dead	2	Dead	Dead	Dead	0	Dead	0	Dead	0	Dead	Dead	50	M	M	Dead	M	Dead	Dead	0	0	Dead	Dead	M	12	M	Dead	M
Dead	0	Dead	0	M	M	0	Dead	M	Dead	Dead	0	Dead	Dead	Dead	Dead	Dead	Dead	Dead	Dead	0	Dead	Dead	0	Dead	Dead	Dead	12	Dead	0	Dead	0	Dead	Dead	34	M	M	Dead	M	Dead	Dead	50	0	Dead	Dead	M	0	M	Dead	M
Dead	0	Dead	0	M	Dead	0	Dead	M	Dead	Dead	20	Dead	Dead	Dead	Dead	Dead	Dead	Dead	Dead	0	Dead	Dead	0	Dead	Dead	Dead	0	Dead	Dead	Dead	0	Dead	Dead	0	M	M	Dead	M	Dead	Dead	0	20	Dead	Dead	M	0	M	Dead	Dead
Dead	0	Dead	7	M	Dead	3	Dead	Dead	Dead	Dead	0	Dead	Dead	Dead	Dead	Dead	Dead	Dead	Dead	Dead	Dead	Dead	Dead	Dead	Dead	Dead	8	Dead	Dead	Dead	Dead	Dead	Dead	18	M	M	Dead	M	Dead	Dead	0	0	Dead	Dead	M	0	M	Dead	Dead
Dead	Dead	Dead	0	Dead	Dead	0	Dead	Dead	Dead	Dead	0	Dead	Dead	Dead	Dead	Dead	Dead	Dead	Dead	Dead	Dead	Dead	Dead	Dead	Dead	Dead	0	Dead	Dead	Dead	Dead	Dead	Dead	0	M	Dead	Dead	M	Dead	Dead	0	0	Dead	Dead	Dead	0	M	Dead	Dead
Dead	Dead	Dead	0	Dead	Dead	0	Dead	Dead	Dead	Dead	0	Dead	Dead	Dead	Dead	Dead	Dead	Dead	Dead	Dead	Dead	Dead	Dead	Dead	Dead	Dead	0	Dead	Dead	Dead	Dead	Dead	Dead	12	M	Dead	Dead	M	Dead	Dead	0	0	Dead	Dead	Dead	Dead	M	Dead	Dead
Dead	Dead	Dead	0	Dead	Dead	0	Dead	Dead	Dead	Dead	0	Dead	Dead	Dead	Dead	Dead	Dead	Dead	Dead	Dead	Dead	Dead	Dead	Dead	Dead	Dead	Dead	Dead	Dead	Dead	Dead	Dead	Dead	0	M	Dead	Dead	M	Dead	Dead	Dead	0	Dead	Dead	Dead	Dead	M	Dead	Dead
Dead	Dead	Dead	0	Dead	Dead	0	Dead	Dead	Dead	Dead	Dead	Dead	Dead	Dead	Dead	Dead	Dead	Dead	Dead	Dead	Dead	Dead	Dead	Dead	Dead	Dead	Dead	Dead	Dead	Dead	Dead	Dead	Dead	8	M	Dead	Dead	M	Dead	Dead	Dead	Dead	Dead	Dead	Dead	Dead	M	Dead	Dead
Dead	Dead	Dead	Dead	Dead	Dead	Dead	Dead	Dead	Dead	Dead	Dead	Dead	Dead	Dead	Dead	Dead	Dead	Dead	Dead	Dead	Dead	Dead	Dead	Dead	Dead	Dead	Dead	Dead	Dead	Dead	Dead	Dead	Dead	0	M	Dead	Dead	M	Dead	Dead	Dead	Dead	Dead	Dead	Dead	Dead	Dead	Dead	Dead
Dead	Dead	Dead	Dead	Dead	Dead	Dead	Dead	Dead	Dead	Dead	Dead	Dead	Dead	Dead	Dead	Dead	Dead	Dead	Dead	Dead	Dead	Dead	Dead	Dead	Dead	Dead	Dead	Dead	Dead	Dead	Dead	Dead	Dead	0	M	Dead	Dead	M	Dead	Dead	Dead	Dead	Dead	Dead	Dead	Dead	Dead	Dead	Dead
Dead	Dead	Dead	Dead	Dead	Dead	Dead	Dead	Dead	Dead	Dead	Dead	Dead	Dead	Dead	Dead	Dead	Dead	Dead	Dead	Dead	Dead	Dead	Dead	Dead	Dead	Dead	Dead	Dead	Dead	Dead	Dead	Dead	Dead	Dead	Dead	Dead	Dead	Dead	Dead	Dead	Dead	Dead	Dead	Dead	Dead	Dead	Dead	Dead	Dead
Dead	Dead	Dead	Dead	Dead	Dead	Dead	Dead	Dead	Dead	Dead	Dead	Dead	Dead	Dead	Dead	Dead	Dead	Dead	Dead	Dead	Dead	Dead	Dead	Dead	Dead	Dead	Dead	Dead	Dead	Dead	Dead	Dead	Dead	Dead	Dead	Dead	Dead	Dead	Dead	Dead	Dead	Dead	Dead	Dead	Dead	Dead	Dead	Dead	Dead
Dead	Dead	Dead	Dead	Dead	Dead	Dead	Dead	Dead	Dead	Dead	Dead	Dead	Dead	Dead	Dead	Dead	Dead	Dead	Dead	Dead	Dead	Dead	Dead	Dead	Dead	Dead	Dead	Dead	Dead	Dead	Dead	Dead	Dead	Dead	Dead	Dead	Dead	Dead	Dead	Dead	Dead	Dead	Dead	Dead	Dead	Dead	Dead	Dead	Dead
Dead	Dead	Dead	Dead	Dead	Dead	Dead	Dead	Dead	Dead	Dead	Dead	Dead	Dead	Dead	Dead	Dead	Dead	Dead	Dead	Dead	Dead	Dead	Dead	Dead	Dead	Dead	Dead	Dead	Dead	Dead	Dead	Dead	Dead	Dead	Dead	Dead	Dead	Dead	Dead	Dead	Dead	Dead	Dead	Dead	Dead	Dead	Dead	Dead	Dead
Dead	Dead	Dead	Dead	Dead	Dead	Dead	Dead	Dead	Dead	Dead	Dead	Dead	Dead	Dead	Dead	Dead	Dead	Dead	Dead	Dead	Dead	Dead	Dead	Dead	Dead	Dead	Dead	Dead	Dead	Dead	Dead	Dead	Dead	Dead	Dead	Dead	Dead	Dead	Dead	Dead	Dead	Dead	Dead	Dead	Dead	Dead	Dead	Dead	Dead
Dead	Dead	Dead	Dead	Dead	Dead	Dead	Dead	Dead	Dead	Dead	Dead	Dead	Dead	Dead	Dead	Dead	Dead	Dead	Dead	Dead	Dead	Dead	Dead	Dead	Dead	Dead	Dead	Dead	Dead	Dead	Dead	Dead	Dead	Dead	Dead	Dead	Dead	Dead	Dead	Dead	Dead	Dead	Dead	Dead	Dead	Dead	Dead	Dead	Dead
[truncated: 50 more columns]

## Sheet: 30 degrees celcius
E	E	E	E	E	E	E	E	E	E	E	E	E	E	E	E	E	E	E	E	E	E	E	E	E	E	E	E	E	E	E	E	E	E	E	E	E	E	E	E	E	E	E	E	E	E	E	E	E	E
E	E	E	E	E	E	E	E	E	E	E	E	E	E	E	E	E	E	E	E	E	E	E	E	E	E	E	E	E	E	E	E	E	E	E	E	E	E	E	E	E	E	E	E	E	E	E	E	E	E
E	E	E	E	E	E	E	E	E	E	E	E	E	E	E	E	E	E	E	E	E	E	E	E	E	E	E	E	E	E	E	E	E	E	E	E	E	E	E	E	E	E	E	E	E	E	E	E	E	E
E	E	E	E	E	E	E	E	E	E	E	E	E	E	E	E	E	E	E	E	E	E	E	E	E	E	E	E	E	E	E	E	E	E	E	E	E	E	E	E	E	E	E	E	E	E	E	E	E	E
E	E	E	E	E	E	E	E	E	E	E	E	E	E	E	E	E	E	E	E	E	E	E	E	E	E	E	E	E	E	E	E	E	E	E	E	E	E	E	E	E	E	E	E	E	E	E	E	E	E
E	E	E	E	E	E	E	E	E	E	E	E	E	E	E	E	E	E	E	E	E	E	E	E	E	E	E	E	E	E	E	E	E	E	E	E	E	E	E	E	E	E	E	E	E	E	E	E	E	E
E	E	E	E	E	E	E	E	E	E	E	E	E	E	E	E	E	E	E	E	E	E	E	E	E	E	E	E	E	E	E	E	E	E	E	E	E	E	E	E	E	E	E	E	E	E	E	E	E	E
N	N	N	N	E	E	N	N	N	N	N	E	N	N	N	E	E	E	N	N	N	N	N	N	N	E	N	E	N	N	N	N	N	N	N	N	N	N	E	E	N	N	N	N	N	E	N	N	N	N
N	N	N	N	N	N	N	N	N	N	N	N	N	N	N	E	N	N	N	N	N	N	N	N	N	N	N	N	N	N	N	N	N	N	N	N	N	N	N	N	N	N	N	N	N	N	N	N	N	N
N	N	N	N	N	N	N	N	N	N	N	N	N	N	N	E	N	N	N	N	N	N	N	N	N	N	N	N	N	N	N	N	N	N	N	N	N	N	N	N	N	N	N	N	N	N	N	N	N	N
N	N	N	N	N	N	N	N	N	N	N	N	N	N	N	N	N	N	N	N	N	N	N	N	N	N	N	N	N	N	N	N	N	N	N	N	N	N	N	N	N	N	N	N	N	N	N	N	N	N
N	N	N	N	N	N	N	N	N	N	N	N	N	N	N	Dead	N	N	N	N	N	N	N	N	N	N	N	N	N	N	N	N	N	N	N	N	N	N	N	N	N	N	N	N	N	N	N	N	N	N
N	N	N	N	N	N	N	N	N	N	N	N	N	N	N	Dead	N	N	N	N	N	N	N	N	N	N	N	N	N	N	N	N	N	N	N	N	N	N	N	N	N	N	N	N	N	N	N	N	N	N
N	N	N	N	N	N	N	N	N	N	N	N	N	N	N	Dead	N	N	N	N	N	N	N	N	N	N	N	N	N	N	N	N	N	N	N	N	N	N	N	N	N	N	N	N	N	N	N	N	N	N
N	N	N	N	N	N	N	N	N	N	N	N	N	N	N	Dead	N	N	N	N	N	N	N	N	N	N	N	N	N	N	N	N	N	N	N	N	N	N	N	N	N	N	N	N	N	N	N	N	N	N
N	N	N	N	N	N	N	N	N	N	N	N	N	N	N	Dead	N	N	N	N	N	N	N	N	N	N	N	N	N	N	N	N	N	N	N	N	N	N	N	N	N	N	N	N	N	N	N	N	N	N
N	N	N	N	N	N	N	N	N	N	N	N	N	N	N	Dead	N	N	N	N	N	N	N	N	N	N	N	N	N	N	N	N	N	N	N	N	N	N	N	N	N	N	N	N	N	N	N	N	N	N
N	N	N	N	N	N	N	N	N	N	N	N	N	N	N	Dead	N	N	N	N	N	N	N	N	N	N	N	N	N	N	N	N	N	N	N	N	N	N	N	N	N	N	N	N	N	N	N	N	N	N
N	N	N	N	N	N	N	N	N	N	N	N	N	N	N	Dead	N	N	N	N	N	N	N	N	N	N	N	N	N	N	N	N	N	N	N	N	N	N	N	N	N	N	N	N	N	N	N	N	N	N
N	N	N	N	N	N	N	N	N	N	N	N	N	N	N	Dead	N	N	N	N	N	N	N	N	N	N	N	N	N	N	N	N	N	N	N	N	N	N	N	N	N	N	N	N	N	N	N	N	N	N
N	N	N	N	N	N	N	N	N	N	N	N	N	N	N	Dead	N	N	N	N	N	N	N	N	N	N	N	N	N	N	N	N	N	N	N	N	N	N	N	N	N	N	N	N	N	N	N	N	N	N
N	N	N	N	N	N	N	N	N	N	N	N	N	N	N	Dead	N	N	N	N	N	N	N	N	N	N	N	N	N	N	N	N	N	N	N	N	N	N	N	N	N	N	N	N	N	N	N	N	N	N
N	N	N	N	N	N	N	N	N	N	N	N	N	N	N	Dead	N	N	N	N	N	N	N	N	N	N	N	N	N	N	N	N	N	N	N	N	N	N	N	N	N	N	N	N	N	N	N	N	N	N
N	N	N	N	N	N	N	N	N	N	N	N	N	N	N	Dead	N	N	N	N	N	N	N	N	N	N	N	N	N	N	N	N	N	N	N	N	N	N	N	N	N	N	N	N	N	N	N	N	N	N
N	N	N	N	N	N	N	N	N	N	N	N	N	N	N	Dead	N	N	N	N	N	N	N	N	N	N	N	N	N	N	N	N	N	N	N	N	N	N	N	N	N	N	N	N	N	N	N	N	N	N
N	N	N	N	N	N	N	N	N	N	N	N	N	N	N	Dead	N	N	N	N	N	N	N	N	N	N	N	N	N	N	N	N	N	N	N	N	N	N	N	N	N	N	N	N	N	N	N	N	N	N
N	N	N	N	N	N	N	N	N	N	N	N	N	N	N	Dead	N	N	N	N	N	N	N	N	N	N	N	N	N	N	N	N	N	N	N	N	N	N	N	N	N	N	N	N	N	N	N	N	N	N
N	N	N	N	N	N	N	N	N	N	N	N	N	N	N	Dead	N	N	N	N	N	N	N	N	N	N	N	N	N	N	N	N	N	N	N	N	N	N	N	N	N	N	N	N	N	N	N	N	N	N
N	N	N	N	N	N	N	N	N	N	N	N	N	N	N	Dead	N	N	N	N	N	N	N	N	N	N	N	N	N	N	N	N	N	N	N	N	N	N	N	N	N	N	N	N	N	N	N	N	N	N
N	N	N	N	N	N	N	N	N	N	N	N	N	N	N	Dead	N	N	N	N	N	N	N	N	N	N	N	N	N	N	N	N	N	N	N	N	N	N	N	N	N	N	N	N	N	N	N	N	N	N
N	N	N	N	N	N	N	N	N	N	N	N	N	N	N	Dead	N	N	N	N	N	N	N	N	N	N	N	N	N	N	N	N	N	N	N	N	N	N	N	N	N	N	N	N	N	N	N	N	N	N
N	N	N	N	N	N	N	N	N	N	N	N	N	N	N	Dead	N	N	N	N	N	N	N	N	N	N	N	N	N	N	N	N	N	N	N	N	N	N	N	N	N	N	N	N	N	N	N	N	N	N
N	N	N	N	N	N	N	N	N	N	N	N	N	N	N	Dead	N	N	N	N	N	N	N	N	N	N	N	N	N	N	N	N	N	N	N	N	N	N	N	N	N	N	N	N	N	N	N	N	N	N
N	N	N	N	N	N	N	N	N	N	N	N	N	N	N	Dead	N	N	N	N	N	N	N	N	N	N	N	N	N	N	N	N	N	N	N	N	N	N	N	N	N	N	N	N	N	N	N	N	N	N
N	N	N	N	N	N	N	N	N	N	N	N	N	N	N	Dead	N	N	N	N	N	N	N	N	N	N	N	N	N	N	N	N	N	N	N	N	N	N	N	N	N	N	N	N	N	N	N	N	N	N
N	N	N	N	N	N	N	N	N	N	N	N	N	N	N	Dead	N	N	N	N	N	N	N	N	N	N	N	N	N	N	N	N	N	N	N	N	N	N	N	N	N	N	N	N	N	N	N	N	N	N
N	N	N	N	N	N	N	N	N	N	N	N	N	N	N	Dead	N	N	N	N	N	N	N	N	N	N	N	N	N	N	N	N	N	N	N	N	N	N	N	N	N	N	N	N	N	N	N	N	N	N
N	N	N	N	N	N	N	N	N	N	N	N	N	N	N	Dead	N	N	N	N	N	N	N	N	N	N	N	N	N	N	N	N	N	N	N	N	N	N	N	N	N	N	N	N	N	N	N	N	N	N
N	N	N	N	N	N	N	N	N	N	N	N	N	N	N	Dead	N	N	N	N	N	N	N	N	N	N	N	N	N	N	N	N	N	N	N	N	N	N	N	N	N	N	N	N	N	N	N	N	N	N
N	N	N	N	N	N	N	N	N	N	N	N	N	N	N	Dead	N	N	N	N	N	N	N	N	N	N	N	N	N	N	N	N	N	N	N	N	N	N	N	N	N	N	N	N	N	N	N	N	N	N
N	N	N	N	N	N	N	N	N	N	N	N	N	N	N	Dead	N	N	N	N	N	N	N	N	N	N	N	N	N	N	N	N	N	N	N	N	N	N	N	N	N	N	N	N	N	N	N	N	N	N
M	M	N	N	N	N	N	M	N	N	N	N	M	M	N	Dead	N	N	N	M	N	M	M	M	N	N	N	N	M	M	N	M	M	N	M	N	N	N	N	N	N	M	N	N	N	N	M	M	N	N
M	M	N	N	N	N	N	M	N	N	N	N	M	M	N	Dead	N	N	N	M	N	M	M	M	N	N	N	N	M	M	N	M	M	N	M	M	N	N	N	N	N	M	N	N	N	N	M	M	N	N
M	M	N	N	N	N	N	M	N	N	M	N	M	M	N	Dead	N	N	N	M	N	M	M	M	N	N	N	N	M	M	N	M	M	N	M	M	N	N	N	N	N	M	M	N	M	N	M	M	N	N
M	M	N	N	N	N	N	M	N	N	M	N	M	M	N	Dead	N	N	N	M	N	M	M	M	N	N	N	N	M	M	N	M	M	N	M	M	N	N	N	N	N	M	M	N	M	N	M	M	N	N
M	M	N	0	M	N	0	M	N	N	M	N	M	M	N	Dead	N	N	N	M	0	M	M	M	N	M	M	N	M	M	N	M	M	0	M	M	0	0	N	N	0	M	M	N	M	N	M	M	N	N
M	M	0	0	M	0	0	M	M	N	M	N	M	M	N	Dead	N	N	N	M	0	M	M	M	N	M	M	N	M	M	0	M	M	0	M	M	0	0	M	0	0	M	M	N	M	N	M	M	N	N
M	M	0	0	M	0	34	M	M	0	M	0	M	M	N	Dead	N	N	0	M	0	M	M	M	N	M	M	N	M	M	0	M	M	0	M	M	0	0	M	0	34	M	M	0	M	0	M	M	0	0
M	M	0	52	M	56	0	M	M	0	M	0	M	M	0	Dead	0	0	0	M	0	M	M	M	N	M	M	N	M	M	12	M	M	3	M	M	45	52	M	56	0	M	M	0	M	0	M	M	0	0
M	M	45	0	M	0	66	M	M	0	M	0	M	M	0	Dead	0	0	0	M	27	M	M	M	0	M	M	N	M	M	0	M	M	0	M	M	0	0	M	0	0	M	M	0	M	0	M	M	0	75
M	M	0	55	M	90	0	M	M	0	M	0	M	M	0	Dead	0	0	25	M	0	M	M	M	0	M	M	0	M	M	84	M	M	20	M	M	50	0	M	0	66	M	M	10	M	0	M	M	0	0
M	M	70	56	M	0	78	M	M	0	M	72	M	M	0	Dead	0	0	0	M	64	M	M	M	67	M	M	0	M	M	0	M	M	0	M	M	0	55	M	90	0	M	M	30	M	72	M	M	25	0
M	M	0	0	M	90	0	M	M	35	M	0	M	M	30	Dead	0	42	65	M	0	M	M	M	0	M	M	0	M	M	91	M	M	45	M	M	75	0	M	0	0	M	M	0	M	0	M	M	0	60
M	M	100	101	M	0	99	M	M	0	M	100	M	M	0	Dead	40	0	0	M	69	M	M	M	102	M	M	50	M	M	0	M	M	0	M	M	0	0	M	0	0	M	M	54	M	0	M	M	65	0
M	M	0	0	M	87	0	M	M	65	M	0	M	M	65	Dead	0	68	65	M	0	M	M	M	0	M	M	0	M	M	88	M	M	60	M	M	0	56	M	87	88	M	M	0	M	100	M	M	0	0
M	M	101	90	M	0	98	M	M	0	M	98	M	M	0	Dead	60	76	0	M	78	M	M	M	101	M	M	75	M	M	0	M	M	0	M	M	100	0	M	0	0	M	M	75	M	0	M	M	72	43
M	M	90	0	M	68	0	M	M	72	M	0	M	M	72	Dead	0	0	72	M	56	M	M	M	0	M	M	0	M	M	70	M	M	52	M	M	0	0	M	0	109	M	M	0	M	0	M	M	0	0
M	M	0	87	M	0	95	M	M	0	M	110	M	M	0	Dead	68	70	66	M	0	M	M	M	98	M	M	75	M	M	0	M	M	48	M	M	0	101	M	0	0	M	M	0	M	98	M	M	45	14
M	M	89	0	M	120	0	M	M	45	M	0	M	M	75	Dead	0	0	0	M	86	M	M	M	0	M	M	0	M	M	67	M	M	0	M	M	101	0	M	98	90	M	M	82	M	0	M	M	48	0
M	M	0	68	M	0	89	M	M	48	M	86	M	M	60	Dead	95	68	68	M	75	M	M	M	70	M	M	82	M	M	0	M	M	81	M	M	0	0	M	0	0	M	M	0	M	0	M	M	0	100
M	M	95	0	M	108	0	M	M	0	M	0	M	M	0	Dead	0	0	0	M	0	M	M	M	65	M	M	76	M	M	78	M	M	0	M	M	88	90	M	0	95	M	M	0	M	90	M	M	80	0
M	M	0	120	M	0	81	M	M	80	M	0	M	M	80	Dead	90	75	80	M	62	M	M	M	0	M	M	0	M	M	0	M	M	65	M	M	0	0	M	0	0	M	M	65	M	0	M	M	65	0
M	M	110	0	M	102	0	M	M	0	M	98	M	M	75	Dead	0	0	0	M	0	M	M	M	0	M	M	78	M	M	90	M	M	0	M	M	99	0	M	78	69	M	M	0	M	0	M	M	0	70
M	M	0	108	M	0	90	M	M	78	M	0	M	M	0	Dead	95	60	90	M	120	M	M	M	78	M	M	0	M	M	0	M	M	98	M	M	0	87	M	0	0	M	M	0	M	78	M	M	60	0
M	M	115	0	M	69	0	M	M	0	M	70	M	M	60	Dead	0	0	0	M	0	M	M	M	0	M	M	98	M	M	100	M	M	0	M	M	0	0	M	0	80	M	M	68	M	0	M	M	0	90
M	M	0	95	M	0	88	M	M	101	M	0	M	M	0	Dead	69	112	123	M	0	M	M	M	90	M	M	0	M	M	0	M	M	110	M	M	95	0	M	0	0	M	M	0	M	0	M	M	120	40
M	M	82	0	M	80	0	M	M	0	M	120	M	M	120	Dead	0	0	0	M	118	M	M	M	0	M	M	95	M	M	123	M	M	0	M	M	0	68	M	120	90	M	M	0	M	65	M	M	0	0
M	M	0	69	M	0	90	M	M	112	M	0	M	M	0	Dead	70	133	130	M	0	M	M	M	100	M	M	0	M	M	0	M	M	130	M	M	0	0	M	0	0	M	M	80	M	0	M	M	0	0
M	M	74	0	M	90	40	M	M	0	M	60	M	M	0	Dead	0	0	0	M	99	M	M	M	0	M	M	79	M	M	130	M	M	0	M	M	110	120	M	0	70	M	M	0	M	60	M	M	123	60
M	M	0	80	M	0	0	M	M	133	M	123	M	M	123	Dead	80	105	133	M	0	M	M	M	123	M	M	0	M	M	0	M	M	107	M	M	0	0	M	0	0	M	M	0	M	0	M	M	0	65
M	M	70	0	M	70	62	M	M	0	M	0	M	M	0	Dead	65	0	0	M	101	M	M	M	0	M	M	68	M	M	129	M	M	0	M	M	0	108	M	108	100	M	M	87	M	120	M	M	99	0
M	M	0	90	M	0	60	M	M	105	M	99	M	M	99	Dead	0	98	105	M	0	M	M	M	130	M	M	0	M	M	0	M	M	98	M	M	115	0	M	0	0	M	M	0	M	0	M	M	0	45
M	M	106	0	M	90	15	M	M	0	M	0	M	M	0	Dead	60	0	0	M	75	M	M	M	0	M	M	90	M	M	105	M	M	0	M	M	0	95	M	50	0	M	M	0	M	0	M	M	101	0
M	M	0	70	M	40	0	M	M	98	M	101	M	M	101	Dead	0	80	122	M	0	M	M	M	129	M	M	75	M	M	0	M	M	80	M	M	0	0	M	0	0	M	M	101	M	123	M	M	0	55
M	M	0	0	M	0	45	M	M	0	M	0	M	M	0	Dead	90	0	0	M	0	M	M	M	0	M	M	0	M	M	0	M	M	0	M	M	78	69	M	102	60	M	M	0	M	0	M	M	45	0
M	M	90	90	M	65	0	M	M	80	M	0	M	M	75	Dead	0	0	101	M	88	M	M	M	105	M	M	70	M	M	101	M	M	85	M	M	0	0	M	0	55	M	M	0	M	99	M	M	0	69
M	M	0	40	M	0	0	M	M	0	M	88	M	M	0	Dead	0	80	0	M	0	M	M	M	0	M	M	105	M	M	0	M	M	0	M	M	0	80	M	0	0	M	M	112	M	0	M	M	0	0
M	M	80	0	M	50	78	M	M	85	M	0	M	M	0	Dead	100	0	112	M	86	M	M	M	0	M	M	0	M	M	79	M	M	76	M	M	64	0	M	77	65	M	M	0	M	101	M	M	78	80
M	M	0	0	M	0	0	M	M	0	M	85	M	M	88	Dead	0	90	70	M	0	M	M	M	101	M	M	68	M	M	0	M	M	0	M	M	0	90	M	0	0	M	M	0	M	0	M	M	0	0
M	M	75	60	M	45	80	M	M	76	M	0	M	M	0	Dead	80	0	0	M	90	M	M	M	0	M	M	0	M	M	58	M	M	68	M	M	80	0	M	0	0	M	M	133	M	0	M	M	80	90
M	M	80	15	M	0	0	M	M	0	M	75	M	M	86	Dead	0	0	0	M	0	M	M	M	79	M	M	101	M	M	0	M	M	0	M	M	70	70	M	82	78	M	M	0	M	90	M	M	0	0
M	M	70	0	M	0	90	M	M	68	M	0	M	M	0	Dead	75	75	105	M	0	M	M	M	0	M	M	0	M	M	90	M	M	0	M	M	0	0	M	0	0	M	M	70	M	0	M	M	90	70
M	M	0	45	M	88	0	M	M	5	M	78	M	M	90	Dead	0	0	0	M	87	M	M	M	58	M	M	112	M	M	0	M	M	0	M	M	0	90	M	90	88	M	M	0	M	0	M	M	0	0
M	M	75	0	M	0	0	M	M	0	M	0	M	M	0	Dead	0	68	98	M	0	M	M	M	0	M	M	70	M	M	0	M	M	58	M	M	106	40	M	0	0	M	M	105	M	80	M	M	0	90
M	M	0	0	M	90	75	M	M	0	M	0	M	M	0	Dead	80	0	0	M	88	M	M	M	90	M	M	0	M	M	68	M	M	0	M	M	0	0	M	80	90	M	M	0	M	76	M	M	75	50
M	M	60	78	M	0	0	M	M	58	M	75	M	Dead	87	Dead	0	56	80	M	0	M	M	M	0	M	M	0	M	M	0	M	M	55	M	M	0	0	M	0	0	M	M	98	M	0	M	M	0	0
M	M	0	0	M	95	0	M	M	0	M	0	M	Dead	0	Dead	70	65	0	M	90	M	M	M	0	M	M	105	M	M	70	M	M	65	M	M	80	60	M	90	0	M	M	0	M	65	M	M	0	55
M	M	56	80	M	0	60	M	M	55	M	62	M	Dead	88	Dead	0	0	90	M	0	M	M	M	68	M	M	0	M	M	0	M	M	0	M	M	0	70	M	0	85	M	M	80	M	0	M	M	30	0
M	M	0	0	M	0	0	M	M	65	M	0	M	Dead	0	Dead	60	60	0	M	0	M	M	M	0	M	M	60	M	M	65	M	M	0	M	M	78	0	M	60	0	M	M	0	M	68	M	M	0	52
M	M	59	90	M	75	0	M	M	0	M	64	M	Dead	90	Dead	0	0	0	M	75	M	M	M	70	M	M	55	M	M	0	M	M	65	M	M	0	65	M	0	0	M	M	85	M	60	M	M	15	0
M	M	0	0	M	0	43	M	M	0	M	0	M	Dead	0	Dead	66	64	75	M	0	M	M	M	0	M	M	0	M	M	52	M	M	0	M	M	66	0	M	0	80	M	M	0	M	0	M	M	0	0
M	M	50	0	M	80	0	M	M	45	M	68	M	Dead	0	Dead	0	0	55	M	65	M	M	M	65	M	M	58	M	M	45	M	M	78	M	M	0	0	M	60	0	M	M	76	M	60	M	M	0	66
M	M	0	75	M	0	52	M	M	0	M	0	M	Dead	75	Dead	65	60	0	M	0	M	M	M	0	M	M	0	M	M	0	M	M	0	M	M	65	88	M	0	0	M	M	0	M	0	M	M	0	0
M	M	35	0	M	90	0	M	M	44	M	48	M	Dead	0	Dead	0	0	46	M	64	M	M	M	52	M	M	0	M	M	35	M	M	90	M	M	0	0	M	55	75	M	M	68	M	56	M	M	60	60
M	M	0	0	M	0	40	M	M	0	M	0	M	Dead	65	Dead	60	50	0	M	0	M	M	M	45	M	M	70	M	M	0	M	M	0	M	M	66	0	M	0	0	M	M	0	M	0	M	M	45	0
M	M	40	60	M	65	0	M	M	36	M	40	M	Dead	0	Dead	0	70	44	M	50	M	M	M	0	M	M	50	M	M	10	M	M	70	M	M	0	80	M	0	62	M	M	65	M	58	M	M	0	55
M	M	0	0	M	0	24	M	M	0	M	0	M	Dead	64	Dead	40	0	0	M	0	M	M	M	35	M	M	0	M	M	0	M	M	0	M	M	60	0	M	65	0	M	M	0	M	0	M	M	55	0
M	M	25	0	M	40	0	M	M	41	M	35	M	Dead	0	Dead	0	65	55	M	42	M	M	M	0	Dead	M	0	M	M	0	M	M	63	M	M	0	0	M	0	58	M	M	58	M	55	M	M	0	52
M	M	0	43	M	0	26	M	M	40	M	0	M	Dead	50	Dead	55	0	44	M	44	M	M	M	17	Dead	M	25	M	M	0	M	M	0	M	M	50	90	M	60	0	M	M	0	M	0	M	M	0	0
M	M	20	0	M	39	0	M	M	0	M	34	M	Dead	0	Dead	0	52	0	M	0	M	Dead	Dead	0	Dead	M	0	M	M	Dead	M	M	70	M	M	0	0	M	0	60	M	M	60	M	48	M	M	60	50
Dead	M	14	14	M	0	25	M	M	36	M	0	M	Dead	42	Dead	0	44	0	M	35	M	Dead	Dead	0	Dead	M	20	M	M	Dead	M	M	0	M	M	0	0	M	78	0	M	M	0	M	33	M	M	50	54
Dead	M	0	0	Dead	14	13	M	M	0	M	0	M	Dead	44	Dead	60	0	37	M	28	M	Dead	Dead	0	Dead	M	0	M	M	Dead	M	M	50	M	M	45	75	M	0	56	M	M	65	M	0	M	M	0	0
Dead	Dead	0	0	Dead	0	0	M	M	20	M	22	Dead	Dead	0	Dead	0	36	43	M	0	M	Dead	Dead	Dead	Dead	M	16	M	M	Dead	M	M	0	M	M	0	0	M	0	0	M	M	0	M	0	M	M	45	45
Dead	Dead	4	0	Dead	0	4	Dead	M	0	M	0	Dead	Dead	35	Dead	40	0	0	M	18	Dead	Dead	Dead	Dead	Dead	M	0	M	M	Dead	M	M	0	M	M	0	0	M	76	44	M	M	0	M	30	M	M	44	0
Dead	Dead	0	Dead	Dead	0	0	Dead	M	0	M	20	Dead	Dead	28	Dead	0	22	12	M	0	Dead	Dead	Dead	Dead	Dead	M	0	M	M	Dead	M	M	45	M	M	40	60	M	0	0	M	M	60	M	0	M	M	0	0
Dead	Dead	0	Dead	Dead	Dead	0	Dead	M	0	Dead	0	Dead	Dead	0	Dead	0	10	0	M	0	Dead	Dead	Dead	Dead	Dead	M	14	M	M	Dead	M	M	0	M	M	0	0	M	80	40	M	M	0	M	20	M	M	54	46
Dead	Dead	Dead	Dead	Dead	Dead	0	Dead	M	Dead	Dead	0	Dead	Dead	18	Dead	25	0	0	M	0	Dead	Dead	Dead	Dead	Dead	M	0	M	M	Dead	M	M	44	M	M	36	0	M	0	0	M	M	54	M	25	M	M	0	0
Dead	Dead	Dead	Dead	Dead	Dead	0	Dead	M	Dead	Dead	0	Dead	Dead	0	Dead	0	5	15	M	Dead	Dead	Dead	Dead	Dead	Dead	M	9	M	M	Dead	M	M	0	M	M	0	53	M	90	32	M	M	0	M	0	M	M	50	45
Dead	Dead	Dead	Dead	Dead	Dead	Dead	Dead	M	Dead	Dead	Dead	Dead	Dead	0	Dead	60	0	0	M	Dead	Dead	Dead	Dead	Dead	Dead	M	0	M	M	Dead	M	M	35	M	M	35	0	M	0	0	M	M	46	M	15	M	M	40	43
Dead	Dead	Dead	Dead	Dead	Dead	Dead	Dead	M	Dead	Dead	Dead	Dead	Dead	0	Dead	0	4	0	M	Dead	Dead	Dead	Dead	Dead	Dead	M	2	M	M	Dead	M	M	0	M	M	0	44	M	0	20	M	M	0	M	0	M	M	0	0
Dead	Dead	Dead	Dead	Dead	Dead	Dead	Dead	M	Dead	Dead	Dead	Dead	Dead	Dead	Dead	0	0	10	M	Dead	Dead	Dead	Dead	Dead	Dead	Dead	0	M	M	Dead	M	M	10	M	M	27	0	M	55	0	M	M	28	M	10	M	M	55	32
Dead	Dead	Dead	Dead	Dead	Dead	Dead	Dead	M	Dead	Dead	Dead	Dead	Dead	Dead	Dead	0	0	0	M	Dead	Dead	Dead	Dead	Dead	Dead	Dead	0	M	Dead	Dead	M	M	0	M	M	18	24	M	0	4	M	M	0	Dead	0	M	M	0	0
Dead	Dead	Dead	Dead	Dead	Dead	Dead	Dead	Dead	Dead	Dead	Dead	Dead	Dead	Dead	Dead	40	0	0	M	Dead	Dead	Dead	Dead	Dead	Dead	Dead	1	M	Dead	Dead	M	M	0	M	M	0	5	M	0	0	M	M	19	Dead	5	M	M	0	25
Dead	Dead	Dead	Dead	Dead	Dead	Dead	Dead	Dead	Dead	Dead	Dead	Dead	Dead	Dead	Dead	0	Dead	2	M	Dead	Dead	Dead	Dead	Dead	Dead	Dead	0	M	Dead	Dead	Dead	M	0	M	M	14	0	Dead	0	1	M	Dead	0	Dead	0	M	M	36	0
Dead	Dead	Dead	Dead	Dead	Dead	Dead	Dead	Dead	Dead	Dead	Dead	Dead	Dead	Dead	Dead	55	Dead	0	M	Dead	Dead	Dead	Dead	Dead	Dead	Dead	0	M	Dead	Dead	Dead	M	18	M	M	0	0	Dead	23	0	Dead	Dead	8	Dead	2	M	M	0	0
Dead	Dead	Dead	Dead	Dead	Dead	Dead	Dead	Dead	Dead	Dead	Dead	Dead	Dead	Dead	Dead	0	Dead	0	M	Dead	Dead	Dead	Dead	Dead	Dead	Dead	0	M	Dead	Dead	Dead	M	0	M	M	12	Dead	Dead	0	0	Dead	Dead	0	Dead	0	M	M	40	15
Dead	Dead	Dead	Dead	Dead	Dead	Dead	Dead	Dead	Dead	Dead	Dead	Dead	Dead	Dead	Dead	0	Dead	1	Dead	Dead	Dead	Dead	Dead	Dead	Dead	Dead	Dead	M	Dead	Dead	Dead	M	0	M	Dead	0	Dead	Dead	0	Dead	Dead	Dead	0	Dead	0	M	M	0	0
Dead	Dead	Dead	Dead	Dead	Dead	Dead	Dead	Dead	Dead	Dead	Dead	Dead	Dead	Dead	Dead	60	Dead	0	Dead	Dead	Dead	Dead	Dead	Dead	Dead	Dead	Dead	Dead	Dead	Dead	Dead	M	2	M	Dead	0	Dead	Dead	Dead	Dead	Dead	Dead	0	Dead	0	Dead	M	35	10
Dead	Dead	Dead	Dead	Dead	Dead	Dead	Dead	Dead	Dead	Dead	Dead	Dead	Dead	Dead	Dead	0	Dead	0	Dead	Dead	Dead	Dead	Dead	Dead	Dead	Dead	Dead	Dead	Dead	Dead	Dead	Dead	0	M	Dead	Dead	Dead	Dead	Dead	Dead	Dead	Dead	Dead	Dead	Dead	Dead	Dead	14	0
Dead	Dead	Dead	Dead	Dead	Dead	Dead	Dead	Dead	Dead	Dead	Dead	Dead	Dead	Dead	Dead	25	Dead	0	Dead	Dead	Dead	Dead	Dead	Dead	Dead	Dead	Dead	Dead	Dead	Dead	Dead	Dead	0	Dead	Dead	Dead	Dead	Dead	Dead	Dead	Dead	Dead	Dead	Dead	Dead	Dead	Dead	0	6
Dead	Dead	Dead	Dead	Dead	Dead	Dead	Dead	Dead	Dead	Dead	Dead	Dead	Dead	Dead	Dead	0	Dead	0	Dead	Dead	Dead	Dead	Dead	Dead	Dead	Dead	Dead	Dead	Dead	Dead	Dead	Dead	0	Dead	Dead	Dead	Dead	Dead	Dead	Dead	Dead	Dead	Dead	Dead	Dead	Dead	Dead	0	0
Dead	Dead	Dead	Dead	Dead	Dead	Dead	Dead	Dead	Dead	Dead	Dead	Dead	Dead	Dead	Dead	16	Dead	Dead	Dead	Dead	Dead	Dead	Dead	Dead	Dead	Dead	Dead	Dead	Dead	Dead	Dead	Dead	0	Dead	Dead	Dead	Dead	Dead	Dead	Dead	Dead	Dead	Dead	Dead	Dead	Dead	Dead	0	0
Dead	Dead	Dead	Dead	Dead	Dead	Dead	Dead	Dead	Dead	Dead	Dead	Dead	Dead	Dead	Dead	0	Dead	Dead	Dead	Dead	Dead	Dead	Dead	Dead	Dead	Dead	Dead	Dead	Dead	Dead	Dead	Dead	Dead	Dead	Dead	Dead	Dead	Dead	Dead	Dead	Dead	Dead	Dead	Dead	Dead	Dead	Dead	Dead	0
Dead	Dead	Dead	Dead	Dead	Dead	Dead	Dead	Dead	Dead	Dead	Dead	Dead	Dead	Dead	Dead	0	Dead	Dead	Dead	Dead	Dead	Dead	Dead	Dead	Dead	Dead	Dead	Dead	Dead	Dead	Dead	Dead	Dead	Dead	Dead	Dead	Dead	Dead	Dead	Dead	Dead	Dead	Dead	Dead	Dead	Dead	Dead	Dead	0
Dead	Dead	Dead	Dead	Dead	Dead	Dead	Dead	Dead	Dead	Dead	Dead	Dead	Dead	Dead	Dead	0	Dead	Dead	Dead	Dead	Dead	Dead	Dead	Dead	Dead	Dead	Dead	Dead	Dead	Dead	Dead	Dead	Dead	Dead	Dead	Dead	Dead	Dead	Dead	Dead	Dead	Dead	Dead	Dead	Dead	Dead	Dead	Dead	Dead
Dead	Dead	Dead	Dead	Dead	Dead	Dead	Dead	Dead	Dead	Dead	Dead	Dead	Dead	Dead	Dead	0	Dead	Dead	Dead	Dead	Dead	Dead	Dead	Dead	Dead	Dead	Dead	Dead	Dead	Dead	Dead	Dead	Dead	Dead	Dead	Dead	Dead	Dead	Dead	Dead	Dead	Dead	Dead	Dead	Dead	Dead	Dead	Dead	Dead
Dead	Dead	Dead	Dead	Dead	Dead	Dead	Dead	Dead	Dead	Dead	Dead	Dead	Dead	Dead	Dead	Dead	Dead	Dead	Dead	Dead	Dead	Dead	Dead	Dead	Dead	Dead	Dead	Dead	Dead	Dead	Dead	Dead	Dead	Dead	Dead	Dead	Dead	Dead	Dead	Dead	Dead	Dead	Dead	Dead	Dead	Dead	Dead	Dead	Dead
Dead	Dead	Dead	Dead	Dead	Dead	Dead	Dead	Dead	Dead	Dead	Dead	Dead	Dead	Dead	Dead	Dead	Dead	Dead	Dead	Dead	Dead	Dead	Dead	Dead	Dead	Dead	Dead	Dead	Dead	Dead	Dead	Dead	Dead	Dead	Dead	Dead	Dead	Dead	Dead	Dead	Dead	Dead	Dead	Dead	Dead	Dead	Dead	Dead	Dead
Dead	Dead	Dead	Dead	Dead	Dead	Dead	Dead	Dead	Dead	Dead	Dead	Dead	Dead	Dead	Dead	Dead	Dead	Dead	Dead	Dead	Dead	Dead	Dead	Dead	Dead	Dead	Dead	Dead	Dead	Dead	Dead	Dead	Dead	Dead	Dead	Dead	Dead	Dead	Dead	Dead	Dead	Dead	Dead	Dead	Dead	Dead	Dead	Dead	Dead
Dead	Dead	Dead	Dead	Dead	Dead	Dead	Dead	Dead	Dead	Dead	Dead	Dead	Dead	Dead	Dead	Dead	Dead	Dead	Dead	Dead	Dead	Dead	Dead	Dead	Dead	Dead	Dead	Dead	Dead	Dead	Dead	Dead	Dead	Dead	Dead	Dead	Dead	Dead	Dead	Dead	Dead	Dead	Dead	Dead	Dead	Dead	Dead	Dead	Dead
Dead	Dead	Dead	Dead	Dead	Dead	Dead	Dead	Dead	Dead	Dead	Dead	Dead	Dead	Dead	Dead	Dead	Dead	Dead	Dead	Dead	Dead	Dead	Dead	Dead	Dead	Dead	Dead	Dead	Dead	Dead	Dead	Dead	Dead	Dead	Dead	Dead	Dead	Dead	Dead	Dead	Dead	Dead	Dead	Dead	Dead	Dead	Dead	Dead	Dead
[truncated: 50 more columns]

## Sheet: 32 degrees celcius
E	E	E	E	E	E	E	E	E	E	E	E	E	E	E	E	E	E	E	E	E	E	E	E	E	E	E	E	E	E	E	E	E	E	E	E	E	E	E	E	E	E	E	E	E	E	E	E	E	E
E	E	E	E	E	E	E	E	E	E	E	E	E	E	E	E	E	E	E	E	E	E	E	E	E	E	E	E	E	E	E	E	E	E	E	E	E	E	E	E	E	E	E	E	E	E	E	E	E	E
E	E	E	E	E	E	E	E	E	E	E	E	E	E	E	E	E	E	E	E	E	E	E	E	E	E	E	E	E	E	E	E	E	E	E	E	E	E	E	E	E	E	E	E	E	E	E	E	E	E
E	E	E	E	E	E	E	E	E	E	E	E	E	E	E	E	E	E	E	E	E	E	E	E	E	E	E	E	E	E	E	E	E	E	E	E	E	E	E	E	E	E	E	E	E	E	E	E	E	E
E	E	E	E	E	E	E	E	E	E	E	E	E	E	E	E	E	E	E	E	E	E	E	E	E	E	E	E	E	E	E	E	E	E	E	E	E	E	E	E	E	E	E	E	E	E	E	E	E	E
E	E	E	E	E	E	E	E	E	E	E	E	E	E	E	E	E	E	E	E	E	E	E	E	E	E	E	E	E	E	E	E	E	E	E	E	E	E	E	E	E	E	E	E	E	E	E	E	E	E
N	N	E	N	N	N	E	N	N	N	N	N	E	N	N	N	N	N	N	N	N	E	N	N	N	N	N	N	N	N	N	N	N	N	N	N	N	N	N	N	N	N	N	N	N	N	N	N	N	N
N	N	N	N	N	N	N	N	N	N	N	N	N	N	N	N	N	N	N	N	N	N	N	N	N	N	N	N	N	N	N	N	N	N	N	N	N	N	N	N	N	N	N	N	N	N	N	N	N	N
N	N	N	N	N	N	N	N	N	N	N	N	N	N	N	N	N	N	N	N	N	N	N	N	N	N	N	N	N	N	N	N	N	N	N	N	N	N	N	N	N	N	N	N	N	N	N	N	N	N
N	N	N	N	N	N	N	N	N	N	N	N	N	N	N	N	N	N	N	N	N	N	N	N	N	N	N	N	N	N	N	N	N	N	N	N	N	N	N	N	N	N	N	N	N	N	N	N	N	N
N	N	N	N	N	N	N	N	N	N	N	N	N	N	N	N	N	N	N	N	N	N	N	N	N	N	N	N	N	N	N	N	N	N	N	N	N	N	N	N	N	N	N	N	N	N	N	N	N	N
N	N	N	N	N	N	N	N	N	N	N	N	N	N	N	N	N	N	N	N	N	N	N	N	N	N	N	N	N	N	N	N	N	N	N	N	N	N	N	N	N	N	N	N	N	N	N	N	N	N
N	N	N	N	N	N	N	N	N	N	N	N	N	N	N	N	N	N	N	N	N	N	N	N	N	N	N	N	N	N	N	N	N	N	N	N	N	N	N	N	N	N	N	N	N	N	N	N	N	N
N	N	N	N	N	N	N	N	N	N	N	N	N	N	N	N	N	N	N	N	N	N	N	N	N	N	N	N	N	N	N	N	N	N	N	N	N	N	N	N	N	N	N	N	N	N	N	N	N	N
N	N	N	N	N	N	N	N	N	N	N	N	N	N	N	N	N	N	N	N	N	N	N	N	N	N	N	N	N	N	N	N	N	N	N	N	N	N	N	N	N	N	N	N	N	N	N	N	N	N
N	N	N	N	N	N	N	N	N	N	N	N	N	N	N	N	N	N	N	N	N	N	N	N	N	N	N	N	N	N	N	N	N	N	N	N	N	N	N	N	N	N	N	N	N	N	N	N	N	N
N	N	N	N	N	N	N	N	N	N	N	N	N	N	N	N	N	N	N	N	N	N	N	N	N	N	N	N	N	N	N	N	N	N	N	N	N	N	N	N	N	N	N	N	N	N	N	N	N	N
N	N	N	N	N	N	N	N	N	N	N	N	N	N	N	N	N	N	N	N	N	N	N	N	N	N	N	N	N	N	N	N	N	N	N	N	N	N	N	N	N	N	N	N	N	N	N	N	N	N
N	N	N	N	N	N	N	N	N	N	N	N	N	N	N	N	N	N	N	N	N	N	N	N	N	N	N	N	N	N	N	N	N	N	N	N	N	N	N	N	N	N	N	N	N	N	N	N	N	N
N	N	N	N	N	N	N	N	N	N	N	N	N	N	N	N	N	N	N	N	N	N	N	N	N	N	N	N	N	N	N	N	N	N	N	N	N	N	N	N	N	N	N	N	N	N	N	N	N	N
N	N	N	N	N	N	N	N	N	N	N	N	N	N	N	N	N	N	N	N	N	N	N	N	N	N	N	N	N	N	N	N	N	N	N	N	N	N	N	N	N	N	N	N	N	N	N	N	N	N
N	N	N	N	N	N	N	N	N	N	N	N	N	N	N	N	N	N	N	N	N	N	N	N	N	N	N	N	N	N	N	N	N	N	N	N	N	N	N	N	N	N	N	N	N	N	N	N	N	N
N	N	N	N	N	N	N	N	N	N	N	N	N	N	N	N	N	N	N	N	N	N	N	N	N	N	N	N	N	N	N	N	N	N	N	N	N	N	N	N	N	N	N	N	N	N	N	N	N	N
N	N	N	N	N	N	N	N	N	N	N	N	N	N	N	N	N	N	N	N	N	N	N	N	N	N	N	N	N	N	N	N	N	N	N	N	N	N	N	N	N	N	N	N	N	N	N	N	N	N
N	N	N	N	N	N	N	N	N	N	N	N	N	N	N	N	N	N	N	N	N	N	N	N	N	N	N	N	N	N	N	N	N	N	N	N	N	N	N	N	N	N	N	N	N	N	N	N	N	N
N	N	N	N	N	N	N	N	N	N	N	N	N	N	N	N	N	N	N	N	N	N	N	N	N	N	N	N	N	N	N	N	N	N	N	N	N	N	N	N	N	N	N	N	N	N	N	N	N	N
N	N	N	N	N	N	N	N	N	N	N	N	N	N	N	N	N	N	N	N	N	N	N	N	N	N	N	N	N	N	N	N	N	N	N	N	N	N	N	N	N	N	N	N	N	N	N	N	N	N
N	N	N	N	N	N	N	N	N	N	N	N	N	N	N	N	N	N	N	N	N	N	N	N	N	N	N	N	N	N	N	N	N	N	N	N	N	N	N	N	N	N	N	N	N	N	N	N	N	N
N	N	N	N	N	N	N	N	N	N	N	N	N	N	N	N	N	N	N	N	N	N	N	N	N	N	N	N	N	N	N	N	N	N	N	N	N	N	N	N	N	N	N	N	N	N	N	N	N	N
N	N	N	N	N	N	N	N	N	N	N	N	N	N	N	N	N	N	N	N	N	N	N	N	N	N	N	N	N	N	N	N	N	N	N	N	N	N	N	N	N	N	N	N	N	N	N	N	N	N
N	N	N	N	N	N	N	N	N	N	N	N	N	N	N	N	N	N	N	N	N	N	N	N	N	N	N	N	N	N	N	N	N	N	N	N	N	N	N	N	N	N	N	N	N	N	N	N	N	N
N	N	N	N	N	N	N	N	N	N	N	N	N	N	N	N	N	N	N	N	N	N	N	N	N	N	N	N	N	N	N	N	N	N	N	N	N	N	N	N	N	N	N	N	N	N	N	N	N	N
N	N	N	N	N	N	N	N	N	N	N	N	N	N	N	N	N	N	N	N	N	N	N	N	N	N	N	N	N	N	N	N	N	N	N	N	N	N	N	N	N	N	N	N	Dead	N	N	N	N	N
N	N	N	N	N	N	N	N	N	N	N	N	N	N	N	N	N	N	N	N	N	N	N	N	N	N	N	N	N	N	N	N	N	N	N	N	N	N	N	N	N	N	N	N	Dead	N	N	N	N	N
N	N	N	N	N	N	N	N	N	N	N	N	N	N	N	N	N	N	N	N	N	N	N	N	N	N	N	N	N	N	N	N	N	N	N	N	N	N	N	N	N	N	N	N	Dead	N	N	N	N	N
N	N	N	N	N	N	N	N	N	N	N	N	N	N	Dead	N	N	N	N	N	N	N	N	N	N	N	N	N	N	N	N	N	N	N	N	N	N	N	N	N	N	N	N	N	Dead	N	N	N	N	N
N	N	N	N	N	N	N	N	N	N	N	N	N	N	Dead	N	N	N	N	N	N	N	N	N	N	N	N	N	N	N	N	N	N	N	N	N	N	N	N	N	N	N	N	N	Dead	N	N	N	N	N
N	N	N	N	N	N	N	N	N	N	N	N	N	N	Dead	N	N	N	N	N	N	N	N	N	N	N	N	N	N	N	N	N	N	N	N	N	N	N	N	N	N	N	N	N	Dead	N	N	N	N	N
N	M	N	M	N	M	N	N	N	M	M	N	N	M	Dead	N	N	M	N	M	N	N	N	N	N	M	N	N	N	M	N	M	N	M	M	M	N	M	M	M	M	N	M	M	Dead	N	N	M	N	N
N	M	N	M	M	M	N	N	M	M	M	N	M	M	Dead	N	N	M	N	M	N	N	N	N	N	M	N	N	N	M	N	M	N	M	M	M	N	M	M	M	M	N	M	M	Dead	N	N	M	N	M
N	M	N	M	M	M	N	M	M	M	M	N	M	M	Dead	N	N	M	N	M	N	N	N	N	N	M	N	N	N	M	N	M	N	M	M	M	N	M	M	M	M	N	M	M	Dead	N	N	M	N	M
0	M	0	M	M	M	N	M	M	M	M	0	M	M	Dead	0	0	M	0	M	0	N	0	0	0	M	0	0	0	M	0	M	0	M	M	M	0	M	M	M	M	0	M	M	Dead	0	0	M	0	M
0	M	0	M	M	M	0	M	M	M	M	0	M	M	Dead	0	96	M	38	M	0	0	27	0	0	M	12	45	28	M	106	M	45	M	M	M	0	M	M	M	M	0	M	M	Dead	0	84	M	8	M
5	M	0	M	M	M	0	M	M	M	M	0	M	M	Dead	56	0	M	0	M	24	0	0	0	7	M	45	26	0	M	109	M	0	M	M	M	0	M	M	M	M	0	M	M	Dead	56	98	M	0	M
0	M	45	M	M	M	15	M	M	M	M	0	M	M	Dead	90	0	M	34	M	0	0	51	106	45	M	0	0	66	M	0	M	38	M	M	M	18	M	M	M	M	0	M	M	Dead	90	0	M	34	M
0	M	0	M	M	M	0	M	M	M	M	10	M	M	Dead	0	84	M	0	M	42	21	0	0	0	M	38	54	0	M	182	M	74	M	M	M	0	M	M	M	M	10	M	M	Dead	0	116	M	0	M
0	M	0	M	M	M	0	M	M	M	M	0	M	M	Dead	70	0	M	64	M	39	0	84	0	0	M	74	0	60	M	0	M	0	M	M	M	24	M	M	M	M	0	M	M	Dead	70	128	M	64	M
100	M	38	M	M	M	24	M	M	M	M	0	M	M	Dead	0	0	M	0	M	0	0	54	0	38	M	0	56	102	M	215	M	175	M	M	M	0	M	M	M	M	0	M	M	Dead	0	0	M	0	M
0	M	0	M	M	M	24	M	M	M	M	48	M	M	Dead	138	98	M	108	M	54	15	0	217	0	M	175	90	156	M	195	M	0	M	M	M	0	M	M	M	M	48	M	M	Dead	138	118	M	128	M
0	M	0	M	M	M	0	M	M	M	M	0	M	M	Dead	0	0	M	124	M	0	0	132	0	0	M	0	0	0	M	0	M	202	M	M	M	0	M	M	M	M	0	M	M	Dead	0	0	M	0	M
134	M	74	M	M	M	0	M	M	M	M	0	M	M	Dead	166	0	M	136	M	69	0	0	0	74	M	202	70	186	M	203	M	0	M	M	M	66	M	M	M	M	0	M	M	Dead	166	134	M	125	M
0	M	0	M	M	M	66	M	M	M	M	87	M	M	Dead	0	0	M	0	M	0	42	165	252	0	M	0	0	0	M	126	M	208	M	M	M	0	M	M	M	M	87	M	M	Dead	0	0	M	0	M
150	M	0	M	M	M	0	M	M	M	M	0	M	M	Dead	112	116	M	140	M	105	0	0	0	0	M	208	138	252	M	0	M	0	M	M	M	0	M	M	M	M	0	M	M	Dead	152	126	M	114	M
0	M	175	M	M	M	0	M	M	M	M	0	M	M	Dead	0	0	M	0	M	0	57	140	255	175	M	0	0	0	M	0	M	220	M	M	M	60	M	M	M	M	0	M	M	Dead	0	144	M	0	M
198	M	0	M	M	M	60	M	M	M	M	78	M	M	Dead	170	0	M	156	M	0	0	0	0	0	M	220	166	250	M	0	M	0	M	M	M	0	M	M	M	M	78	M	M	Dead	140	154	M	130	M
0	M	0	M	M	M	0	M	M	M	M	0	M	M	Dead	0	0	M	0	M	180	51	230	215	0	M	0	0	0	M	29	M	224	M	M	M	0	M	M	M	M	0	M	M	Dead	0	0	M	0	M
176	M	0	M	M	M	0	M	M	M	M	0	M	M	Dead	137	128	M	169	M	0	78	0	0	0	M	224	158	324	M	0	M	200	M	M	M	102	M	M	M	M	0	M	M	Dead	122	130	M	122	M
0	M	202	M	M	M	102	M	M	M	M	118	M	M	Dead	0	0	M	0	M	213	0	241	190	202	M	200	0	0	M	106	M	0	M	M	M	0	M	M	M	M	118	M	M	Dead	0	0	M	0	M
0	M	0	M	M	M	0	M	M	M	M	0	M	M	Dead	170	0	M	160	M	0	200	0	0	0	M	0	170	0	M	217	M	208	M	M	M	0	M	M	M	M	0	M	M	Dead	104	140	M	160	M
215	M	0	M	M	M	0	M	M	M	M	0	M	M	Dead	0	118	M	0	M	0	183	240	0	0	M	200	0	228	M	0	M	0	M	M	M	0	M	M	M	M	0	M	M	Dead	0	0	M	0	M
0	M	0	M	M	M	0	M	M	M	M	102	M	M	Dead	136	0	M	176	M	179	0	0	215	0	M	0	142	0	M	200	M	204	M	M	M	156	M	M	M	M	102	M	M	Dead	156	134	M	145	M
0	M	208	M	M	M	106	M	M	M	M	0	M	M	Dead	0	0	M	0	M	0	240	205	0	208	M	201	0	140	M	0	M	0	M	M	M	0	M	M	M	M	0	M	M	Dead	0	0	M	0	M
0	M	0	M	M	M	0	M	M	M	M	0	M	M	Dead	109	134	M	182	M	0	0	0	0	0	M	0	130	0	M	215	M	176	M	M	M	0	M	M	M	M	0	M	M	Dead	200	106	M	0	M
195	M	0	M	M	M	0	M	M	M	M	166	M	M	Dead	0	0	M	0	M	218	276	252	0	0	M	176	0	138	M	0	M	0	M	M	M	186	M	M	M	M	166	M	M	Dead	0	0	M	135	M
0	M	250	M	M	M	186	M	M	M	M	0	M	M	Dead	224	0	M	179	M	0	0	0	109	220	M	0	126	0	M	95	M	166	M	M	M	0	M	M	M	M	0	M	M	Dead	124	176	M	0	M
0	M	0	M	M	M	0	M	M	M	M	0	M	M	Dead	0	0	M	0	M	185	312	157	0	0	M	166	0	134	M	0	M	0	M	M	M	0	M	M	M	M	0	M	M	Dead	0	0	M	0	M
0	M	0	M	M	M	0	M	M	M	M	165	M	M	Dead	154	156	M	181	M	0	0	0	0	0	M	0	154	0	M	113	M	177	M	M	M	162	M	M	M	M	165	M	M	Dead	128	186	M	152	M
313	M	0	M	M	M	152	M	M	M	M	0	M	M	Dead	0	0	M	0	M	0	0	128	0	0	M	100	0	134	M	126	M	0	M	M	M	0	M	M	M	M	0	M	M	Dead	0	0	M	0	M
0	M	298	M	M	M	0	M	M	M	M	0	M	M	Dead	142	0	M	172	M	203	266	0	113	180	M	0	156	0	M	0	M	66	M	M	M	0	M	M	M	M	0	M	M	Dead	142	140	M	176	M
0	M	0	M	M	M	0	M	M	M	M	198	M	M	Dead	112	0	M	0	M	0	0	121	0	0	M	77	0	104	M	122	M	0	M	M	M	230	M	M	M	M	198	M	M	Dead	112	0	M	0	M
0	M	0	M	M	M	204	M	M	M	M	0	M	M	Dead	0	144	M	100	M	0	0	0	0	0	M	0	122	0	M	0	M	45	M	M	M	0	M	M	M	M	0	M	M	Dead	0	126	M	186	M
252	M	300	M	M	M	0	M	M	M	M	0	M	M	Dead	0	0	M	0	M	155	235	114	0	200	M	0	0	90	M	93	M	25	M	M	M	0	M	M	M	M	0	M	M	Dead	0	135	M	0	M
0	M	0	M	M	M	0	M	M	M	M	0	M	M	Dead	147	0	M	80	M	0	0	0	152	0	M	66	120	0	M	26	M	0	M	M	M	0	M	M	M	M	0	M	M	Dead	147	0	M	180	M
0	M	0	M	M	M	0	M	M	M	M	190	M	M	Dead	0	0	M	0	M	0	204	60	0	0	M	0	112	72	M	0	M	21	M	M	M	224	M	M	M	M	162	M	M	Dead	0	111	M	0	M
0	M	201	M	M	M	224	M	M	M	M	0	M	M	Dead	0	154	M	94	M	243	0	0	0	201	M	45	0	0	M	14	M	0	M	M	M	0	M	M	M	M	0	M	M	Dead	0	0	M	145	M
217	M	0	M	M	M	0	M	M	M	M	0	M	M	Dead	114	0	M	0	M	0	153	50	0	0	M	25	0	36	M	0	M	14	M	M	M	0	M	M	M	M	0	M	M	Dead	114	0	M	0	M
0	M	0	M	M	M	0	M	M	M	M	0	M	M	Dead	0	0	M	60	M	0	117	36	217	0	M	0	107	0	M	0	M	0	M	M	M	0	M	M	M	M	0	M	M	Dead	0	36	M	126	M
0	M	176	M	M	M	0	M	M	M	M	176	M	M	Dead	0	130	M	0	M	144	69	0	0	176	M	21	0	36	M	0	M	11	Dead	M	M	197	M	M	M	M	176	M	M	Dead	0	0	M	0	M
0	M	0	M	M	M	228	M	M	M	M	0	M	M	Dead	0	0	M	58	M	0	0	27	0	0	M	0	0	0	M	Dead	M	0	Dead	M	M	0	M	M	M	M	0	M	M	Dead	0	0	M	0	M
126	M	0	M	M	M	0	M	M	M	M	0	M	M	Dead	90	0	M	0	M	0	45	0	0	0	M	14	114	18	M	Dead	M	8	Dead	M	M	0	M	M	M	M	0	M	M	Dead	90	32	M	0	M
0	M	166	M	M	M	0	M	M	M	M	180	M	M	Dead	0	180	M	50	M	135	0	0	126	166	M	0	0	0	M	Dead	M	0	Dead	M	M	0	M	M	M	M	180	M	M	Dead	0	0	M	130	M
0	M	0	M	M	M	0	M	M	M	M	0	M	M	Dead	0	0	M	0	M	0	15	Dead	0	0	M	11	0	5	M	Dead	M	0	Dead	M	M	160	M	M	M	M	0	M	M	Dead	0	0	M	0	M
0	M	0	M	M	M	200	M	M	M	M	0	M	M	Dead	0	0	M	45	M	0	0	Dead	0	0	M	0	0	0	M	Dead	M	Dead	Dead	M	M	0	M	M	M	M	0	M	M	Dead	0	Dead	M	125	M
126	M	0	M	M	M	0	M	M	M	M	136	M	M	Dead	0	164	M	0	M	120	0	Dead	0	0	M	8	90	1	M	Dead	M	Dead	Dead	M	M	0	M	M	M	M	136	M	M	Dead	0	Dead	M	0	M
0	M	177	M	M	M	0	M	M	M	M	0	M	M	Dead	0	0	M	31	M	0	Dead	Dead	126	177	M	0	0	0	M	Dead	M	Dead	Dead	M	M	0	M	M	M	M	0	M	M	Dead	0	Dead	M	67	M
0	M	0	M	M	M	0	M	M	M	M	0	M	M	Dead	87	0	M	0	M	0	Dead	Dead	0	0	M	0	0	0	M	Dead	M	Dead	Dead	M	M	158	M	M	M	M	0	M	M	Dead	87	Dead	M	0	M
93	M	0	M	M	M	212	M	M	M	M	145	M	M	Dead	0	0	M	24	M	0	Dead	Dead	0	0	M	Dead	0	Dead	M	Dead	M	Dead	Dead	M	M	0	M	M	M	M	145	M	M	Dead	0	Dead	M	54	M
0	M	0	M	M	M	0	M	M	M	M	0	M	M	Dead	0	152	M	0	M	0	Dead	Dead	93	144	M	Dead	0	Dead	M	Dead	M	Dead	Dead	M	M	0	M	M	M	M	0	M	M	Dead	0	Dead	M	0	M
106	M	0	M	M	M	0	M	M	M	M	0	M	M	Dead	0	0	M	18	M	0	Dead	Dead	0	0	M	Dead	0	Dead	M	Dead	M	Dead	Dead	M	M	0	M	M	M	M	0	M	M	Dead	0	Dead	M	18	M
0	M	0	M	M	M	0	M	M	M	M	135	M	M	Dead	0	0	M	0	M	104	Dead	Dead	106	100	M	Dead	87	Dead	M	Dead	M	Dead	Dead	M	M	170	M	M	M	M	135	M	M	Dead	0	Dead	M	0	M
0	M	66	M	M	M	170	M	M	M	M	0	M	M	Dead	0	140	M	12	M	0	Dead	Dead	0	0	M	Dead	0	Dead	M	Dead	M	Dead	Dead	M	M	0	M	M	M	M	0	M	M	Dead	0	Dead	M	9	M
29	M	0	M	M	M	0	M	M	M	M	0	M	M	Dead	0	0	M	0	M	0	Dead	Dead	0	66	M	Dead	0	Dead	M	Dead	M	Dead	Dead	M	M	0	M	M	M	M	0	M	M	Dead	0	Dead	M	0	M
0	M	0	M	M	M	0	M	M	M	M	130	M	M	Dead	0	0	M	0	M	0	Dead	Dead	29	0	M	Dead	0	Dead	M	Dead	M	Dead	Dead	M	M	0	M	M	M	M	130	M	M	Dead	0	Dead	M	0	M
0	M	0	Dead	M	M	0	M	M	M	M	0	M	M	Dead	66	136	M	Dead	M	0	Dead	Dead	0	0	M	Dead	0	Dead	M	Dead	M	Dead	Dead	M	M	174	M	M	M	M	0	M	M	Dead	66	Dead	M	Dead	M
0	M	45	Dead	M	M	174	M	M	M	M	0	M	M	Dead	0	0	M	Dead	M	0	Dead	Dead	0	45	M	Dead	0	Dead	M	Dead	M	Dead	Dead	M	M	0	M	M	M	M	0	M	M	Dead	0	Dead	M	Dead	M
26	M	0	Dead	M	M	0	M	M	M	M	129	M	M	Dead	0	0	M	Dead	M	0	Dead	Dead	0	0	M	Dead	0	Dead	M	Dead	M	Dead	Dead	M	M	0	M	M	M	M	129	M	M	Dead	0	Dead	M	Dead	M
0	M	0	Dead	M	M	0	M	M	M	M	0	M	M	Dead	0	140	M	Dead	M	0	Dead	Dead	27	0	M	Dead	0	Dead	M	Dead	M	Dead	Dead	M	M	124	M	M	M	M	0	M	M	Dead	0	Dead	M	Dead	M
0	M	25	Dead	M	M	104	M	M	M	M	130	M	M	Dead	0	0	M	Dead	M	0	Dead	Dead	0	25	M	Dead	66	Dead	M	Dead	M	Dead	Dead	M	M	0	M	M	M	M	130	M	M	Dead	0	Dead	M	Dead	M
0	M	0	Dead	M	M	0	M	M	M	M	0	M	M	Dead	0	0	M	Dead	M	0	Dead	Dead	0	0	M	Dead	0	Dead	M	Dead	M	Dead	Dead	M	M	93	M	M	M	M	0	M	M	Dead	0	Dead	M	Dead	M
0	M	0	Dead	M	M	0	M	M	M	M	0	M	M	Dead	0	136	M	Dead	M	0	Dead	Dead	0	0	M	Dead	0	Dead	M	Dead	M	Dead	Dead	M	M	0	M	M	M	M	0	M	M	Dead	0	Dead	M	Dead	M
14	M	21	Dead	M	M	90	M	Dead	M	M	100	M	M	Dead	40	0	M	Dead	M	42	Dead	Dead	0	21	M	Dead	0	Dead	M	Dead	M	Dead	Dead	M	Dead	90	M	Dead	M	M	100	M	M	Dead	40	Dead	M	Dead	M
0	M	0	Dead	M	M	0	M	Dead	M	M	0	M	M	Dead	0	0	M	Dead	M	0	Dead	Dead	14	0	M	Dead	0	Dead	M	Dead	M	Dead	Dead	M	Dead	0	M	Dead	M	M	0	M	M	Dead	0	Dead	M	Dead	M
Dead	M	14	Dead	Dead	M	0	M	Dead	M	M	0	M	M	Dead	0	111	M	Dead	M	0	Dead	Dead	0	14	M	Dead	0	Dead	M	Dead	M	Dead	Dead	M	Dead	72	M	Dead	M	M	0	M	M	Dead	0	Dead	M	Dead	M
Dead	M	0	Dead	Dead	M	72	M	Dead	M	Dead	90	Dead	M	Dead	0	0	M	Dead	M	0	Dead	Dead	Dead	0	M	Dead	0	Dead	M	Dead	M	Dead	Dead	M	Dead	0	M	Dead	M	M	90	M	M	Dead	0	Dead	M	Dead	M
Dead	M	11	Dead	Dead	M	0	M	Dead	M	Dead	0	Dead	M	Dead	0	0	M	Dead	M	0	Dead	Dead	Dead	12	M	Dead	40	Dead	M	Dead	M	Dead	Dead	M	Dead	0	M	Dead	M	M	0	M	M	Dead	0	Dead	M	Dead	M
Dead	M	0	Dead	Dead	M	0	M	Dead	M	Dead	33	Dead	M	Dead	30	0	M	Dead	M	0	Dead	Dead	Dead	0	M	Dead	0	Dead	M	Dead	M	Dead	Dead	M	Dead	36	M	Dead	M	Dead	33	M	M	Dead	30	Dead	M	Dead	M
Dead	M	8	Dead	Dead	M	36	M	Dead	M	Dead	0	Dead	M	Dead	0	36	M	Dead	M	0	Dead	Dead	Dead	8	Dead	Dead	0	Dead	M	Dead	M	Dead	Dead	M	Dead	0	M	Dead	M	Dead	0	M	M	Dead	0	Dead	M	Dead	M
Dead	M	0	Dead	Dead	M	0	M	Dead	M	Dead	18	Dead	M	Dead	14	0	M	Dead	M	18	Dead	Dead	Dead	0	Dead	Dead	0	Dead	M	Dead	M	Dead	Dead	M	Dead	0	M	Dead	M	Dead	20	M	M	Dead	14	Dead	M	Dead	M
Dead	Dead	0	Dead	Dead	M	0	M	Dead	M	Dead	0	Dead	Dead	Dead	0	0	M	Dead	M	0	Dead	Dead	Dead	0	Dead	Dead	0	Dead	M	Dead	M	Dead	Dead	M	Dead	36	M	Dead	M	Dead	0	M	M	Dead	0	Dead	M	Dead	M
Dead	Dead	Dead	Dead	Dead	M	36	M	Dead	M	Dead	5	Dead	Dead	Dead	0	32	M	Dead	M	0	Dead	Dead	Dead	Dead	Dead	Dead	30	Dead	Dead	Dead	M	Dead	Dead	Dead	Dead	0	M	Dead	Dead	Dead	6	M	M	Dead	0	Dead	M	Dead	M
Dead	Dead	Dead	Dead	Dead	M	0	M	Dead	M	Dead	0	Dead	Dead	Dead	6	0	Dead	Dead	M	0	Dead	Dead	Dead	Dead	Dead	Dead	0	Dead	Dead	Dead	M	Dead	Dead	Dead	Dead	18	M	Dead	Dead	Dead	0	M	Dead	Dead	5	Dead	M	Dead	M
Dead	Dead	Dead	Dead	Dead	M	18	M	Dead	M	Dead	0	Dead	Dead	Dead	0	Dead	Dead	Dead	M	0	Dead	Dead	Dead	Dead	Dead	Dead	14	Dead	Dead	Dead	M	Dead	Dead	Dead	Dead	0	M	Dead	Dead	Dead	0	M	Dead	Dead	0	Dead	Dead	Dead	Dead
Dead	Dead	Dead	Dead	Dead	M	0	M	Dead	Dead	Dead	Dead	Dead	Dead	Dead	0	Dead	Dead	Dead	M	12	Dead	Dead	Dead	Dead	Dead	Dead	0	Dead	Dead	Dead	Dead	Dead	Dead	Dead	Dead	5	M	Dead	Dead	Dead	Dead	M	Dead	Dead	0	Dead	Dead	Dead	Dead
Dead	Dead	Dead	Dead	Dead	Dead	5	M	Dead	Dead	Dead	Dead	Dead	Dead	Dead	Dead	Dead	Dead	Dead	Dead	0	Dead	Dead	Dead	Dead	Dead	Dead	0	Dead	Dead	Dead	Dead	Dead	Dead	Dead	Dead	0	M	Dead	Dead	Dead	Dead	M	Dead	Dead	Dead	Dead	Dead	Dead	Dead
Dead	Dead	Dead	Dead	Dead	Dead	0	M	Dead	Dead	Dead	Dead	Dead	Dead	Dead	Dead	Dead	Dead	Dead	Dead	0	Dead	Dead	Dead	Dead	Dead	Dead	6	Dead	Dead	Dead	Dead	Dead	Dead	Dead	Dead	1	M	Dead	Dead	Dead	Dead	M	Dead	Dead	Dead	Dead	Dead	Dead	Dead
Dead	Dead	Dead	Dead	Dead	Dead	1	Dead	Dead	Dead	Dead	Dead	Dead	Dead	Dead	Dead	Dead	Dead	Dead	Dead	0	Dead	Dead	Dead	Dead	Dead	Dead	0	Dead	Dead	Dead	Dead	Dead	Dead	Dead	Dead	0	Dead	Dead	Dead	Dead	Dead	Dead	Dead	Dead	Dead	Dead	Dead	Dead	Dead
Dead	Dead	Dead	Dead	Dead	Dead	0	Dead	Dead	Dead	Dead	Dead	Dead	Dead	Dead	Dead	Dead	Dead	Dead	Dead	Dead	Dead	Dead	Dead	Dead	Dead	Dead	0	Dead	Dead	Dead	Dead	Dead	Dead	Dead	Dead	0	Dead	Dead	Dead	Dead	Dead	Dead	Dead	Dead	Dead	Dead	Dead	Dead	Dead
Dead	Dead	Dead	Dead	Dead	Dead	0	Dead	Dead	Dead	Dead	Dead	Dead	Dead	Dead	Dead	Dead	Dead	Dead	Dead	Dead	Dead	Dead	Dead	Dead	Dead	Dead	Dead	Dead	Dead	Dead	Dead	Dead	Dead	Dead	Dead	Dead	Dead	Dead	Dead	Dead	Dead	Dead	Dead	Dead	Dead	Dead	Dead	Dead	Dead
Dead	Dead	Dead	Dead	Dead	Dead	Dead	Dead	Dead	Dead	Dead	Dead	Dead	Dead	Dead	Dead	Dead	Dead	Dead	Dead	Dead	Dead	Dead	Dead	Dead	Dead	Dead	Dead	Dead	Dead	Dead	Dead	Dead	Dead	Dead	Dead	Dead	Dead	Dead	Dead	Dead	Dead	Dead	Dead	Dead	Dead	Dead	Dead	Dead	Dead
Dead	Dead	Dead	Dead	Dead	Dead	Dead	Dead	Dead	Dead	Dead	Dead	Dead	Dead	Dead	Dead	Dead	Dead	Dead	Dead	Dead	Dead	Dead	Dead	Dead	Dead	Dead	Dead	Dead	Dead	Dead	Dead	Dead	Dead	Dead	Dead	Dead	Dead	Dead	Dead	Dead	Dead	Dead	Dead	Dead	Dead	Dead	Dead	Dead	Dead
Dead	Dead	Dead	Dead	Dead	Dead	Dead	Dead	Dead	Dead	Dead	Dead	Dead	Dead	Dead	Dead	Dead	Dead	Dead	Dead	Dead	Dead	Dead	Dead	Dead	Dead	Dead	Dead	Dead	Dead	Dead	Dead	Dead	Dead	Dead	Dead	Dead	Dead	Dead	Dead	Dead	Dead	Dead	Dead	Dead	Dead	Dead	Dead	Dead	Dead
[truncated: 50 more columns]

## Sheet: 35 degrees celcius
E	E	E	E	E	E	E	E	E	E	E	E	E	E	E	E	E	E	E	E	E	E	E	E	E	E	E	E	E	E	E	E	E	E	E	E	E	E	E	E	E	E	E	E	E	E	E	E	E	E
E	E	E	E	E	E	E	E	E	E	E	E	E	E	E	E	E	E	E	E	E	E	E	E	E	E	E	E	E	E	E	E	E	E	E	E	E	E	E	E	E	E	E	E	E	E	E	E	E	E
E	E	E	E	E	E	E	E	E	E	E	E	E	E	E	E	E	E	E	E	E	E	E	E	E	E	E	E	E	E	E	E	E	E	E	E	E	E	E	E	E	E	E	E	E	E	E	E	E	E
E	E	E	E	E	E	E	E	E	E	E	E	E	E	E	E	E	E	E	E	E	E	E	E	E	E	E	E	E	E	E	E	E	E	E	E	E	E	E	E	E	E	E	E	E	E	E	E	E	E
E	E	E	E	E	E	E	E	E	E	E	E	E	E	E	E	E	E	E	E	E	E	E	E	E	E	E	E	E	E	E	E	E	E	E	E	E	E	E	E	E	E	E	E	E	E	E	E	E	E
E	E	N	N	E	E	E	E	E	N	N	N	E	E	N	N	E	E	E	E	E	E	E	E	E	E	E	E	E	E	E	E	E	E	E	E	E	E	E	E	N	N	E	E	E	E	E	N	N	N
E	N	N	N	E	N	E	N	E	N	N	N	N	E	N	N	N	N	N	N	N	E	E	N	E	N	N	E	N	N	E	N	E	E	N	E	N	N	N	N	N	N	E	E	E	N	N	N	N	N
E	N	N	N	N	N	N	N	E	N	N	N	N	E	N	N	N	N	N	N	N	E	N	N	N	N	N	N	N	N	N	N	N	E	N	N	N	N	N	N	N	N	N	E	N	N	N	N	N	N
E	N	N	N	N	N	N	N	E	N	N	N	N	E	N	N	N	N	N	N	N	E	N	N	N	N	N	N	N	N	N	N	N	E	N	N	N	N	N	N	N	N	N	E	N	N	N	N	N	N
Dead	N	N	N	N	N	N	N	Dead	N	N	N	N	Dead	N	N	N	N	N	N	N	Dead	N	N	N	N	N	N	N	N	N	N	N	E	N	N	N	N	N	N	N	N	N	E	N	N	N	N	N	N
Dead	N	N	N	N	N	N	N	Dead	N	N	N	N	Dead	N	N	N	N	N	N	N	Dead	N	N	N	N	N	N	N	N	N	N	N	Dead	N	N	N	N	N	N	N	N	N	Dead	N	N	N	N	N	N
Dead	N	N	N	N	N	N	N	Dead	N	N	N	N	Dead	N	N	N	N	N	N	N	Dead	N	N	N	N	N	N	N	N	N	N	N	Dead	N	N	N	N	N	N	N	N	N	Dead	N	N	N	N	N	N
Dead	N	N	N	N	N	N	N	Dead	N	N	N	N	Dead	N	N	N	N	N	N	N	Dead	N	N	N	N	N	N	N	N	N	N	N	Dead	N	N	N	N	N	N	N	N	N	Dead	N	N	N	N	N	N
Dead	N	N	N	N	N	N	N	Dead	N	N	N	N	Dead	N	N	N	N	N	N	N	Dead	N	N	N	N	N	N	N	N	N	N	N	Dead	N	N	N	N	N	N	N	N	N	Dead	N	N	N	N	N	N
Dead	N	N	N	N	N	N	N	Dead	N	N	N	N	Dead	N	N	N	N	N	N	N	Dead	N	N	N	N	N	N	N	N	N	N	N	Dead	N	N	N	N	N	N	N	N	N	Dead	N	N	N	N	N	N
Dead	N	N	N	N	N	N	N	Dead	N	N	N	N	Dead	N	N	N	N	N	N	N	Dead	N	N	N	N	N	N	N	N	N	N	N	Dead	N	N	N	N	N	N	N	N	N	Dead	N	N	N	N	N	N
Dead	N	N	N	N	N	N	N	Dead	N	N	N	N	Dead	N	N	N	N	N	N	N	Dead	N	N	N	N	N	N	N	N	N	N	N	Dead	N	N	N	N	N	N	N	N	N	Dead	N	N	N	N	N	N
Dead	N	N	N	N	N	N	N	Dead	N	N	N	N	Dead	N	N	N	N	N	N	N	Dead	N	N	N	N	N	N	N	N	N	N	N	Dead	N	N	N	N	N	N	N	N	N	Dead	N	N	N	N	N	N
Dead	N	N	N	N	N	N	N	Dead	N	N	N	N	Dead	N	N	N	N	N	N	N	Dead	N	N	N	N	N	N	N	N	N	N	N	Dead	N	N	N	N	N	N	N	N	N	Dead	N	N	N	N	N	N
Dead	N	N	N	N	N	N	N	Dead	N	N	N	N	Dead	N	N	N	N	N	N	N	Dead	N	N	N	N	N	N	N	N	N	N	N	Dead	N	N	N	N	N	N	N	N	N	Dead	N	N	N	N	N	N
Dead	N	N	N	N	N	N	N	Dead	N	N	N	N	Dead	N	N	N	N	N	N	N	Dead	N	N	N	N	N	N	N	N	N	N	N	Dead	N	N	N	N	N	N	N	N	N	Dead	N	N	N	N	N	N
Dead	N	N	N	N	N	N	N	Dead	N	N	N	N	Dead	N	N	N	N	N	N	N	Dead	N	N	N	N	N	N	N	N	N	N	N	Dead	N	N	N	N	N	N	N	N	N	Dead	N	N	N	N	N	N
Dead	N	N	N	N	N	N	N	Dead	N	N	N	N	Dead	N	N	N	N	N	N	N	Dead	N	N	N	N	N	N	N	N	N	N	N	Dead	N	N	N	N	N	N	N	N	N	Dead	N	N	N	N	N	N
Dead	N	N	N	N	N	N	N	Dead	N	N	N	N	Dead	N	N	N	N	N	N	N	Dead	N	N	N	N	N	N	N	N	N	N	N	Dead	N	N	N	N	N	N	N	N	N	Dead	N	N	N	N	N	N
Dead	N	N	N	N	N	N	N	Dead	N	N	N	N	Dead	N	N	N	N	N	N	N	Dead	N	N	N	N	N	N	N	N	N	N	N	Dead	N	N	N	N	N	N	N	N	N	Dead	N	N	N	N	N	N
Dead	N	N	N	N	N	N	N	Dead	N	N	N	N	Dead	N	N	N	N	N	N	N	Dead	N	N	N	N	N	N	N	N	N	N	N	Dead	N	N	N	N	N	N	N	N	N	Dead	N	N	N	N	N	N
Dead	N	N	N	N	N	N	N	Dead	N	N	N	N	Dead	N	N	N	N	N	N	N	Dead	N	N	N	N	N	N	N	N	N	N	N	Dead	N	N	N	N	N	N	N	N	N	Dead	N	N	N	N	N	N
Dead	N	N	N	N	N	N	N	Dead	N	N	N	N	Dead	N	N	N	N	N	N	N	Dead	N	N	N	N	N	N	N	N	N	N	N	Dead	N	N	N	N	N	N	N	N	N	Dead	N	N	N	N	N	N
Dead	N	N	N	N	N	N	N	Dead	N	N	N	N	Dead	N	N	N	N	N	N	N	Dead	N	N	N	N	N	N	N	N	N	N	N	Dead	N	N	N	N	N	N	N	N	N	Dead	N	N	N	N	N	N
Dead	N	N	M	N	N	N	N	Dead	N	N	Dead	N	Dead	N	N	N	N	N	N	N	Dead	N	N	N	N	N	N	N	N	N	N	N	Dead	N	N	N	N	N	N	N	N	N	Dead	N	N	N	N	N	N
Dead	M	M	M	N	M	N	N	Dead	N	N	Dead	N	Dead	N	N	N	N	M	N	N	Dead	N	N	N	M	N	N	N	N	N	N	N	Dead	N	N	N	N	M	M	M	N	N	Dead	N	N	N	N	N	N
Dead	M	M	M	N	M	N	N	Dead	N	N	Dead	N	Dead	N	N	N	N	M	N	N	Dead	N	N	N	M	N	N	N	N	N	N	N	Dead	N	N	N	N	M	M	M	N	N	Dead	N	N	N	N	N	N
Dead	M	M	M	N	M	N	M	Dead	N	M	Dead	M	Dead	N	M	N	N	M	M	N	Dead	N	N	N	M	N	N	N	N	N	N	N	Dead	N	N	N	N	M	M	M	0	N	Dead	N	N	M	M	M	M
Dead	M	M	M	N	M	N	M	Dead	N	M	Dead	M	Dead	N	M	0	0	M	M	N	Dead	N	N	M	M	N	M	N	0	N	N	N	Dead	N	M	0	0	M	M	M	0	N	Dead	N	N	M	M	M	M
Dead	M	M	M	M	M	0	M	Dead	N	M	Dead	M	Dead	N	M	23	15	M	M	N	Dead	N	N	M	M	M	M	0	20	N	N	N	Dead	N	M	0	20	M	M	M	0	M	Dead	0	N	M	M	M	M
Dead	M	M	M	M	M	0	M	Dead	0	M	Dead	M	Dead	0	M	0	0	M	M	0	Dead	N	0	M	M	M	M	0	0	N	0	N	Dead	N	M	35	0	M	M	M	30	M	Dead	0	0	M	M	M	M
Dead	M	M	M	M	M	0	M	Dead	0	M	Dead	M	Dead	17	M	28	50	M	M	23	Dead	0	0	M	M	M	M	38	38	0	0	0	Dead	N	M	0	38	M	M	M	52	M	Dead	0	0	M	M	M	M
Dead	M	M	M	M	M	37	M	Dead	12	M	Dead	M	Dead	0	M	0	0	M	M	0	Dead	0	0	M	M	M	M	0	0	0	0	0	Dead	0	M	45	0	M	M	M	0	M	Dead	0	0	M	M	M	M
Dead	M	M	M	M	M	0	M	Dead	44	M	Dead	M	Dead	12	M	90	68	M	M	28	Dead	0	23	M	M	M	M	50	90	0	23	0	Dead	0	M	0	90	M	M	M	56	M	Dead	0	0	M	M	M	M
Dead	M	M	M	M	M	87	M	Dead	0	M	Dead	M	Dead	25	M	0	0	M	M	0	Dead	32	70	M	M	M	M	0	0	32	50	32	Dead	0	M	69	0	M	M	M	65	M	Dead	21	0	M	M	M	M
Dead	M	M	M	M	M	102	M	Dead	65	M	Dead	M	Dead	0	M	0	85	M	M	90	Dead	45	78	M	M	M	M	65	0	45	48	89	Dead	42	M	0	0	M	M	M	0	M	Dead	34	34	M	M	M	M
Dead	M	M	M	M	M	0	M	Dead	50	M	Dead	M	Dead	54	M	98	77	M	M	0	Dead	54	0	M	M	M	M	0	98	54	0	0	Dead	0	M	45	98	M	M	M	0	M	Dead	0	79	M	M	M	M
Dead	M	M	M	M	M	172	M	Dead	72	M	Dead	M	Dead	0	M	0	0	M	M	0	Dead	0	83	M	M	M	M	50	0	0	43	0	Dead	90	M	0	0	M	M	M	68	M	Dead	56	0	M	M	M	M
Dead	M	M	M	M	M	0	M	Dead	60	M	Dead	M	Dead	75	M	102	82	M	M	98	Dead	0	0	M	M	M	M	0	102	0	0	85	Dead	0	M	30	102	M	M	M	65	M	Dead	75	112	M	M	M	M
Dead	M	M	M	M	M	0	M	Dead	80	M	Dead	M	Dead	0	M	0	0	M	M	0	Dead	67	60	M	M	M	M	30	0	67	60	0	Dead	70	M	8	0	M	M	M	0	M	Dead	0	0	M	M	M	M
Dead	M	M	M	M	M	39	M	Dead	76	M	Dead	M	Dead	80	M	108	80	M	M	102	Dead	56	50	M	M	M	M	8	108	56	0	90	Dead	0	M	0	108	M	M	M	54	M	Dead	89	87	M	M	M	M
Dead	M	M	M	M	M	0	M	Dead	78	M	Dead	M	Dead	0	M	0	0	M	M	0	Dead	0	0	M	M	M	M	0	0	0	0	0	Dead	54	M	55	0	M	M	M	76	M	Dead	0	79	M	M	M	M
Dead	M	M	M	M	M	45	M	Dead	0	M	Dead	M	Dead	68	M	0	60	M	M	108	Dead	0	54	M	M	M	M	55	8	0	54	84	Dead	0	M	70	8	M	M	M	78	M	Dead	45	88	M	M	M	M
Dead	M	M	M	M	M	65	M	Dead	75	M	Dead	M	Dead	0	M	68	48	M	M	0	Dead	50	0	M	M	M	M	70	78	50	0	0	Dead	48	M	0	78	M	M	M	0	M	Dead	65	80	M	M	M	M
Dead	M	M	M	M	M	0	M	Dead	0	M	Dead	M	Dead	76	M	0	0	M	M	8	Dead	68	78	M	M	M	M	0	0	68	78	78	Dead	0	M	0	0	M	M	M	89	M	Dead	0	0	M	M	M	M
Dead	M	M	M	M	M	56	M	Dead	60	M	Dead	M	Dead	65	M	58	56	M	M	78	Dead	0	0	M	M	M	M	0	64	0	0	60	Dead	0	M	65	64	M	M	M	67	M	Dead	56	78	M	M	M	M
Dead	M	M	M	M	M	0	M	Dead	0	M	Dead	M	Dead	0	M	0	0	M	M	0	Dead	45	66	M	M	M	M	65	0	45	0	70	Dead	65	M	0	0	M	M	M	0	M	Dead	0	0	M	M	M	M
Dead	M	M	M	M	M	72	M	Dead	70	M	Dead	M	Dead	50	M	42	45	M	M	64	Dead	0	65	M	M	M	M	0	56	0	65	56	Dead	0	M	48	56	M	M	M	0	M	Dead	72	68	M	M	M	M
Dead	M	M	M	M	M	0	M	Dead	45	M	Dead	M	Dead	48	M	0	0	M	M	0	Dead	76	0	M	M	M	M	48	0	76	0	0	Dead	30	M	0	0	M	M	M	78	M	Dead	0	88	M	M	M	M
Dead	M	M	M	M	M	58	M	Dead	0	M	Dead	M	Dead	0	M	36	43	M	M	56	Dead	54	56	M	M	M	M	0	40	66	86	48	Dead	35	M	59	40	M	M	M	0	M	Dead	58	0	M	M	M	M
Dead	M	M	M	M	M	0	M	Dead	30	M	Dead	M	Dead	68	M	0	0	M	M	0	Dead	0	0	M	M	M	M	59	0	0	0	0	Dead	0	M	0	0	M	M	M	67	M	Dead	0	15	M	M	M	M
Dead	M	M	M	M	M	65	M	Dead	0	M	Dead	M	Dead	0	M	0	48	M	M	40	Dead	50	65	M	M	M	M	0	0	50	80	38	Dead	58	M	77	0	Dead	M	M	84	M	Dead	65	0	M	M	M	M
Dead	M	M	M	M	M	0	M	Dead	0	M	Dead	M	Dead	75	M	45	34	M	M	0	Dead	0	0	M	M	M	M	77	75	0	0	0	Dead	0	M	0	75	Dead	M	M	56	M	Dead	0	Dead	M	M	M	M
Dead	M	M	M	M	M	0	M	Dead	32	M	Dead	M	Dead	0	M	0	0	M	M	0	Dead	65	50	M	M	M	M	0	0	65	75	35	Dead	60	M	55	0	Dead	M	M	12	M	Dead	76	Dead	M	M	M	M
Dead	M	M	M	M	M	0	M	Dead	0	Dead	Dead	M	Dead	60	M	74	45	M	M	75	Dead	52	60	M	M	M	M	55	55	60	44	25	Dead	0	M	0	55	Dead	M	M	0	M	Dead	0	Dead	M	M	M	M
Dead	M	M	M	M	M	57	M	Dead	11	Dead	Dead	M	Dead	0	M	0	0	M	M	0	Dead	0	0	M	M	M	M	0	0	0	0	0	Dead	55	M	80	0	Dead	M	M	0	M	Dead	57	Dead	M	M	M	M
Dead	M	M	M	M	M	0	M	Dead	0	Dead	Dead	M	Dead	66	M	0	0	M	M	55	Dead	49	45	M	M	M	M	80	0	45	68	21	Dead	0	M	0	0	Dead	M	M	Dead	M	Dead	0	Dead	M	M	M	M
Dead	M	M	M	M	M	55	M	Dead	0	Dead	Dead	M	Dead	0	M	32	28	M	M	0	Dead	0	0	M	M	M	M	0	0	0	0	0	Dead	70	M	45	0	Dead	M	M	Dead	M	Dead	55	Dead	M	M	M	M
Dead	M	M	M	M	M	0	M	Dead	Dead	Dead	Dead	M	Dead	54	M	0	0	M	M	0	Dead	34	55	M	M	M	M	45	Dead	42	55	14	Dead	0	M	0	Dead	Dead	M	M	Dead	M	Dead	0	Dead	M	M	M	M
Dead	M	M	M	M	M	13	M	Dead	Dead	Dead	Dead	M	Dead	0	M	26	30	M	M	21	Dead	0	0	M	M	M	M	0	Dead	32	0	0	Dead	0	M	5	Dead	Dead	M	M	Dead	M	Dead	13	Dead	M	M	M	M
Dead	Dead	M	M	M	M	0	M	Dead	Dead	Dead	Dead	M	Dead	41	M	12	21	M	M	0	Dead	32	45	M	M	M	M	5	Dead	0	72	8	Dead	55	M	0	Dead	Dead	M	M	Dead	M	Dead	0	Dead	M	M	M	M
Dead	Dead	M	M	M	M	1	M	Dead	Dead	Dead	Dead	M	Dead	0	M	0	10	M	M	0	Dead	15	0	M	M	M	M	0	Dead	15	0	0	Dead	0	M	35	Dead	Dead	M	M	Dead	M	Dead	1	Dead	M	M	M	M
Dead	Dead	Dead	M	M	M	0	M	Dead	Dead	Dead	Dead	M	Dead	10	M	5	8	M	M	Dead	Dead	0	38	M	M	M	M	35	Dead	0	56	0	Dead	40	M	0	Dead	Dead	M	M	Dead	M	Dead	0	Dead	M	M	M	M
Dead	Dead	Dead	M	M	M	1	M	Dead	Dead	Dead	Dead	M	Dead	0	M	0	0	M	M	Dead	Dead	8	22	M	M	M	M	0	Dead	0	0	0	Dead	0	M	15	Dead	Dead	M	M	Dead	Dead	Dead	0	Dead	M	M	M	M
Dead	Dead	Dead	Dead	M	M	0	M	Dead	Dead	Dead	Dead	M	Dead	0	M	0	0	M	M	Dead	Dead	0	0	M	M	M	M	15	Dead	Dead	59	Dead	Dead	40	M	0	Dead	Dead	M	M	Dead	Dead	Dead	0	Dead	M	M	M	M
Dead	Dead	Dead	Dead	M	M	0	M	Dead	Dead	Dead	Dead	M	Dead	0	M	Dead	Dead	M	M	Dead	Dead	0	15	M	M	M	M	0	Dead	Dead	6	Dead	Dead	0	M	0	Dead	Dead	M	M	Dead	Dead	Dead	0	Dead	M	M	M	M
Dead	Dead	Dead	Dead	M	M	0	Dead	Dead	Dead	Dead	Dead	M	Dead	Dead	M	Dead	Dead	M	M	Dead	Dead	Dead	5	M	M	M	M	0	Dead	Dead	45	Dead	Dead	5	M	Dead	Dead	Dead	M	M	Dead	Dead	Dead	0	Dead	M	M	M	M
Dead	Dead	Dead	Dead	M	M	0	Dead	Dead	Dead	Dead	Dead	M	Dead	Dead	M	Dead	Dead	M	M	Dead	Dead	Dead	0	M	M	M	M	Dead	Dead	Dead	0	Dead	Dead	0	M	Dead	Dead	Dead	M	M	Dead	Dead	Dead	0	Dead	M	M	M	M
Dead	Dead	Dead	Dead	M	M	Dead	Dead	Dead	Dead	Dead	Dead	M	Dead	Dead	M	Dead	Dead	M	Dead	Dead	Dead	Dead	2	M	M	M	M	Dead	Dead	Dead	32	Dead	Dead	Dead	M	Dead	Dead	Dead	M	M	Dead	Dead	Dead	Dead	Dead	M	M	M	M
Dead	Dead	Dead	Dead	M	M	Dead	Dead	Dead	Dead	Dead	Dead	M	Dead	Dead	M	Dead	Dead	M	Dead	Dead	Dead	Dead	0	M	M	M	M	Dead	Dead	Dead	17	Dead	Dead	Dead	M	Dead	Dead	Dead	M	M	Dead	Dead	Dead	Dead	Dead	M	M	M	M
Dead	Dead	Dead	Dead	Dead	Dead	Dead	Dead	Dead	Dead	Dead	Dead	M	Dead	Dead	M	Dead	Dead	Dead	Dead	Dead	Dead	Dead	0	M	M	M	M	Dead	Dead	Dead	0	Dead	Dead	Dead	M	Dead	Dead	Dead	M	Dead	Dead	Dead	Dead	Dead	Dead	Dead	M	M	M
Dead	Dead	Dead	Dead	Dead	Dead	Dead	Dead	Dead	Dead	Dead	Dead	M	Dead	Dead	Dead	Dead	Dead	Dead	Dead	Dead	Dead	Dead	0	M	M	M	Dead	Dead	Dead	Dead	0	Dead	Dead	Dead	Dead	Dead	Dead	Dead	M	Dead	Dead	Dead	Dead	Dead	Dead	Dead	M	M	M
Dead	Dead	Dead	Dead	Dead	Dead	Dead	Dead	Dead	Dead	Dead	Dead	M	Dead	Dead	Dead	Dead	Dead	Dead	Dead	Dead	Dead	Dead	Dead	M	M	Dead	Dead	Dead	Dead	Dead	Dead	Dead	Dead	Dead	Dead	Dead	Dead	Dead	Dead	Dead	Dead	Dead	Dead	Dead	Dead	Dead	Dead	M	M
Dead	Dead	Dead	Dead	Dead	Dead	Dead	Dead	Dead	Dead	Dead	Dead	M	Dead	Dead	Dead	Dead	Dead	Dead	Dead	Dead	Dead	Dead	Dead	Dead	Dead	Dead	Dead	Dead	Dead	Dead	Dead	Dead	Dead	Dead	Dead	Dead	Dead	Dead	Dead	Dead	Dead	Dead	Dead	Dead	Dead	Dead	Dead	Dead	Dead
Dead	Dead	Dead	Dead	Dead	Dead	Dead	Dead	Dead	Dead	Dead	Dead	M	Dead	Dead	Dead	Dead	Dead	Dead	Dead	Dead	Dead	Dead	Dead	Dead	Dead	Dead	Dead	Dead	Dead	Dead	Dead	Dead	Dead	Dead	Dead	Dead	Dead	Dead	Dead	Dead	Dead	Dead	Dead	Dead	Dead	Dead	Dead	Dead	Dead
Dead	Dead	Dead	Dead	Dead	Dead	Dead	Dead	Dead	Dead	Dead	Dead	Dead	Dead	Dead	Dead	Dead	Dead	Dead	Dead	Dead	Dead	Dead	Dead	Dead	Dead	Dead	Dead	Dead	Dead	Dead	Dead	Dead	Dead	Dead	Dead	Dead	Dead	Dead	Dead	Dead	Dead	Dead	Dead	Dead	Dead	Dead	Dead	Dead	Dead
[truncated: 50 more columns]

## Sheet: 37 degrees celcius
E	E	E	E	E	E	E	E	E	E	E	E	E	E	E	E	E	E	E	E	E	E	E	E	E	E	E	E	E	E	E	E	E	E	E	E	E	E	E	E	E	E	E	E	E	E	E	E	E	E
E	E	E	E	E	E	E	E	E	E	E	E	E	E	E	E	E	E	E	E	E	E	E	E	E	E	E	E	E	E	E	E	E	E	E	E	E	E	E	E	E	E	E	E	E	E	E	E	E	E
E	E	E	E	E	E	E	E	E	E	E	E	E	E	E	E	E	E	E	E	E	E	E	E	E	E	E	E	E	E	E	E	E	E	E	E	E	E	E	E	E	E	E	E	E	E	E	E	E	E
E	E	E	E	E	E	E	E	E	E	E	E	E	E	E	E	E	E	E	E	E	E	E	E	E	E	E	E	E	E	E	E	E	E	E	E	E	E	E	E	E	E	E	E	E	E	E	E	E	E
E	E	E	E	E	E	E	E	E	E	E	E	E	E	E	E	E	E	E	E	E	E	E	E	E	E	E	E	E	E	E	E	E	E	E	E	E	E	E	E	E	E	E	E	E	E	E	E	E	E
E	E	E	E	E	E	E	E	E	E	E	E	E	E	E	E	E	E	E	E	E	E	E	E	N	E	E	E	E	E	E	E	E	E	E	E	E	E	E	E	E	E	E	E	E	E	N	E	E	E
E	E	E	E	E	E	E	E	N	N	N	N	N	N	N	N	N	N	E	N	E	E	E	E	E	E	E	E	E	E	E	E	E	E	E	E	E	E	E	E	E	E	E	E	E	E	E	E	E	E
N	N	N	E	N	N	N	N	N	N	N	N	N	N	N	N	N	N	E	N	N	E	N	N	N	N	N	N	N	N	N	N	N	N	N	N	N	N	N	E	N	N	N	N	N	N	N	N	E	N
N	N	N	E	N	N	N	N	N	N	N	N	N	N	N	N	N	N	E	N	N	E	N	N	N	N	N	N	N	N	N	N	N	N	N	N	N	N	N	E	N	N	N	N	N	N	N	N	E	N
N	N	N	E	N	N	N	N	N	N	N	N	N	N	N	N	N	N	Dead	N	N	E	N	N	N	N	N	N	N	N	N	N	N	N	N	N	N	N	N	E	N	N	N	N	N	N	N	N	E	N
N	N	N	Dead	N	N	N	N	N	Dead	N	N	N	N	N	N	N	N	Dead	N	N	Dead	Dead	N	N	N	N	N	N	N	N	N	N	N	N	N	N	N	N	Dead	N	N	N	N	N	N	N	N	Dead	N
N	N	N	Dead	N	N	N	N	N	Dead	N	N	N	N	N	N	N	N	Dead	N	N	Dead	Dead	N	N	N	N	N	N	N	N	N	N	N	N	N	N	N	N	Dead	N	N	N	N	N	N	N	N	Dead	N
N	N	N	Dead	N	N	N	N	N	Dead	N	N	N	N	N	N	N	N	Dead	N	N	Dead	Dead	N	N	N	N	N	N	N	N	N	N	N	N	N	N	N	N	Dead	N	N	N	N	N	N	N	N	Dead	N
N	N	N	Dead	N	N	N	N	N	Dead	N	N	N	N	N	N	N	N	Dead	N	N	Dead	Dead	N	N	N	N	N	N	N	N	N	N	N	N	N	N	N	N	Dead	N	N	N	N	N	N	N	N	Dead	N
N	N	N	Dead	N	N	N	N	N	Dead	N	N	N	N	N	N	N	N	Dead	N	N	Dead	Dead	N	N	N	N	N	N	N	N	N	N	N	N	N	N	N	N	Dead	N	N	N	N	N	N	N	N	Dead	N
N	N	N	Dead	N	N	N	N	N	Dead	N	N	N	N	N	N	N	N	Dead	N	N	Dead	Dead	N	N	N	N	N	N	N	N	N	N	N	N	N	N	N	N	Dead	N	N	N	N	N	N	N	N	Dead	N
N	N	N	Dead	N	N	N	N	N	Dead	N	N	N	N	N	N	N	N	Dead	N	N	Dead	Dead	N	N	N	N	N	N	N	N	N	N	N	N	N	N	N	N	Dead	N	N	N	N	N	N	N	N	Dead	N
N	N	N	Dead	N	N	N	N	N	Dead	N	N	N	N	N	N	N	N	Dead	N	N	Dead	Dead	N	N	N	N	N	N	N	N	N	N	N	N	N	N	N	N	Dead	N	N	N	N	N	N	N	N	Dead	N
N	N	N	Dead	N	N	N	N	N	Dead	N	N	N	N	N	N	N	N	Dead	N	N	Dead	Dead	N	N	N	N	N	N	N	N	N	N	N	N	N	N	N	N	Dead	N	N	N	N	N	N	N	N	Dead	N
N	N	N	Dead	N	N	N	N	N	Dead	N	N	N	N	N	N	N	N	Dead	N	N	Dead	Dead	N	N	N	N	N	N	N	N	N	N	N	N	N	N	N	N	Dead	N	N	N	N	N	N	N	N	Dead	N
N	N	N	Dead	N	N	N	N	N	Dead	N	N	N	N	N	N	N	N	Dead	N	N	Dead	Dead	N	N	N	N	N	N	N	N	N	N	N	N	N	N	N	N	Dead	N	N	N	N	N	N	N	N	Dead	N
N	N	N	Dead	N	N	N	N	N	Dead	N	N	N	N	N	N	N	N	Dead	N	N	Dead	Dead	N	N	N	N	N	N	N	N	N	N	N	N	N	N	N	N	Dead	N	N	N	N	N	N	N	N	Dead	N
N	N	N	Dead	N	N	N	N	N	Dead	N	N	N	N	N	N	N	N	Dead	N	N	Dead	Dead	N	N	N	N	N	N	N	N	N	N	N	N	N	N	N	N	Dead	N	N	N	N	N	N	N	N	Dead	N
N	N	N	Dead	N	N	N	N	N	Dead	N	N	N	N	N	N	N	N	Dead	N	N	Dead	Dead	N	N	N	N	N	N	N	N	N	N	N	N	N	N	N	N	Dead	N	N	N	N	N	N	N	N	Dead	N
N	N	N	Dead	N	N	N	N	N	Dead	N	N	N	N	N	N	N	N	Dead	N	N	Dead	Dead	N	N	N	N	N	N	N	N	N	N	N	N	N	N	N	N	Dead	N	N	N	N	N	N	N	N	Dead	N
N	N	N	Dead	N	N	N	N	N	Dead	N	N	N	N	N	N	N	N	Dead	N	N	Dead	Dead	N	N	N	N	N	N	N	N	N	N	N	N	N	N	N	N	Dead	N	N	N	N	N	N	N	N	Dead	N
N	N	N	Dead	N	N	N	N	N	Dead	N	N	N	N	N	N	N	N	Dead	N	N	Dead	Dead	N	N	N	N	N	N	N	N	N	N	N	N	N	N	N	N	Dead	N	N	N	N	N	N	N	N	Dead	N
N	N	N	Dead	N	N	N	N	N	Dead	N	N	N	N	N	N	N	N	Dead	N	N	Dead	Dead	N	N	N	N	N	N	N	N	N	N	N	N	N	N	N	N	Dead	N	N	N	N	N	N	N	N	Dead	N
N	N	N	Dead	N	N	N	N	N	Dead	N	N	N	N	N	N	N	N	Dead	N	N	Dead	Dead	N	N	N	N	N	N	N	N	N	N	N	N	N	N	N	N	Dead	N	N	N	N	N	N	N	N	Dead	N
N	N	N	Dead	N	N	N	N	N	Dead	N	N	N	N	N	N	N	N	Dead	N	N	Dead	Dead	N	N	N	N	N	N	N	N	N	N	N	N	N	N	N	N	Dead	N	N	N	N	N	N	N	N	Dead	N
N	N	N	Dead	N	N	N	N	N	Dead	N	N	N	N	N	N	N	N	Dead	N	N	Dead	Dead	N	N	N	N	N	N	N	N	N	N	N	N	N	N	N	N	Dead	N	N	N	N	N	N	N	N	Dead	N
N	N	N	Dead	N	N	N	N	N	Dead	N	N	N	N	N	N	N	N	Dead	N	N	Dead	Dead	N	N	N	N	N	N	N	N	N	N	N	N	N	N	N	N	Dead	N	N	N	N	N	N	N	N	Dead	N
N	N	N	Dead	N	N	N	N	N	Dead	N	N	N	N	N	N	N	N	Dead	N	N	Dead	Dead	N	N	N	N	N	N	N	N	N	N	N	N	N	N	N	N	Dead	N	N	N	N	N	N	N	N	Dead	N
N	Dead	N	Dead	N	N	N	N	N	Dead	N	N	N	N	N	N	N	N	Dead	N	N	Dead	Dead	N	N	N	N	N	N	N	N	N	N	N	N	N	N	N	N	Dead	N	N	N	N	N	N	N	N	Dead	N
N	Dead	N	Dead	N	N	N	N	N	Dead	N	N	N	N	N	N	N	N	Dead	N	N	Dead	Dead	N	N	N	N	N	N	N	N	N	N	N	N	N	N	N	N	Dead	N	N	N	N	N	N	N	N	Dead	N
N	Dead	N	Dead	N	N	N	N	N	Dead	N	N	N	N	N	N	N	N	Dead	N	N	Dead	Dead	N	Dead	N	N	N	N	N	N	M	N	N	N	N	N	N	N	Dead	N	N	N	N	N	N	N	N	Dead	N
N	Dead	N	Dead	N	N	N	N	N	Dead	N	N	N	N	N	N	N	M	Dead	N	N	Dead	Dead	N	Dead	N	N	N	N	N	N	M	N	N	N	N	N	N	N	Dead	N	N	N	N	N	N	N	N	Dead	N
N	Dead	N	Dead	N	N	M	N	N	Dead	N	M	N	N	N	N	N	M	Dead	N	N	Dead	Dead	N	Dead	N	N	N	N	N	N	M	N	N	N	N	N	N	N	Dead	N	M	N	N	M	N	N	N	Dead	N
N	Dead	N	Dead	N	N	M	M	N	Dead	M	M	N	N	N	0	N	M	Dead	Dead	N	Dead	Dead	N	Dead	N	N	Dead	M	M	N	M	N	N	N	N	N	N	N	Dead	N	M	N	M	M	N	N	N	Dead	Dead
N	Dead	N	Dead	N	N	M	M	N	Dead	M	M	N	N	0	0	M	M	Dead	Dead	M	Dead	Dead	M	Dead	N	N	Dead	M	M	N	M	0	Dead	N	N	N	N	N	Dead	M	M	N	M	M	N	M	M	Dead	Dead
N	Dead	0	Dead	N	0	M	M	N	Dead	M	M	0	0	4	0	M	M	Dead	Dead	M	Dead	Dead	M	Dead	N	N	Dead	M	M	0	M	0	Dead	N	N	N	N	N	Dead	M	M	N	M	M	N	M	M	Dead	Dead
0	Dead	0	Dead	0	0	M	M	N	Dead	M	M	0	5	24	34	M	M	Dead	Dead	M	Dead	Dead	M	Dead	N	N	Dead	M	M	0	M	35	Dead	N	0	N	0	N	Dead	M	M	0	M	M	N	M	M	Dead	Dead
0	Dead	35	Dead	0	0	M	M	0	Dead	M	M	0	0	52	0	M	M	Dead	Dead	M	Dead	Dead	M	Dead	0	N	Dead	M	M	21	M	0	Dead	0	0	0	0	0	Dead	M	M	0	M	M	0	M	M	Dead	Dead
0	Dead	0	Dead	0	2	M	M	0	Dead	M	M	25	45	46	50	M	M	Dead	Dead	M	Dead	Dead	M	Dead	0	M	Dead	M	M	0	M	60	Dead	0	0	0	5	0	Dead	M	M	0	M	M	0	M	M	Dead	Dead
21	Dead	60	Dead	10	0	M	M	0	Dead	M	M	60	0	0	0	M	M	Dead	Dead	M	Dead	Dead	M	Dead	0	M	Dead	M	M	35	M	5	Dead	0	2	0	0	0	Dead	M	M	25	M	M	0	M	M	Dead	Dead
0	Dead	5	Dead	0	14	M	M	50	Dead	M	M	0	15	35	65	M	M	Dead	Dead	M	Dead	Dead	M	Dead	30	M	Dead	M	M	0	M	0	Dead	10	0	15	34	50	Dead	M	M	60	M	M	34	M	M	Dead	Dead
35	Dead	0	Dead	0	0	M	M	0	Dead	M	M	50	0	0	0	M	M	Dead	Dead	M	Dead	Dead	M	Dead	0	M	Dead	M	M	50	M	56	Dead	0	14	0	0	0	Dead	M	M	0	M	M	0	M	M	Dead	Dead
0	Dead	56	Dead	35	25	M	M	0	Dead	M	M	0	12	30	40	M	M	Dead	Dead	M	Dead	Dead	M	Dead	38	M	Dead	M	M	0	M	0	Dead	0	0	0	50	0	Dead	M	M	50	M	M	57	M	M	Dead	Dead
50	Dead	0	Dead	0	0	M	M	0	Dead	M	M	28	0	0	0	M	M	Dead	Dead	M	Dead	Dead	M	Dead	0	M	Dead	M	M	45	M	32	Dead	35	25	35	0	0	Dead	M	M	0	M	M	0	M	M	Dead	Dead
0	Dead	32	Dead	24	25	M	M	32	Dead	M	M	0	9	27	42	M	M	Dead	Dead	M	Dead	Dead	M	Dead	40	M	Dead	M	M	0	M	0	Dead	0	0	0	12	32	Dead	M	M	0	M	M	58	M	M	Dead	Dead
0	Dead	0	Dead	0	0	M	M	0	Dead	M	M	35	1	0	0	M	M	Dead	Dead	M	Dead	Dead	M	Dead	3	M	Dead	M	M	45	M	20	Dead	24	25	5	40	0	Dead	M	M	0	M	M	40	M	M	Dead	Dead
0	Dead	20	Dead	0	48	M	M	0	Dead	M	M	0	0	18	35	M	M	Dead	Dead	Dead	Dead	Dead	M	Dead	45	M	Dead	M	M	0	M	5	Dead	0	0	0	0	0	Dead	M	M	35	M	M	0	M	M	Dead	Dead
45	Dead	5	Dead	48	0	M	M	5	Dead	M	M	20	23	0	0	M	M	Dead	Dead	Dead	Dead	Dead	M	Dead	0	M	Dead	M	M	60	M	0	Dead	0	48	45	53	5	Dead	M	M	0	M	M	68	M	M	Dead	Dead
0	Dead	0	Dead	0	50	M	M	0	Dead	M	M	0	0	13	21	M	M	Dead	Dead	Dead	Dead	Dead	M	Dead	26	M	Dead	M	M	0	M	0	Dead	48	0	0	0	0	Dead	M	M	24	M	M	12	M	M	Dead	Dead
40	Dead	0	Dead	30	0	M	M	50	Dead	M	M	0	45	0	0	M	M	Dead	Dead	Dead	Dead	Dead	M	Dead	0	M	Dead	M	M	0	M	13	Dead	0	50	37	25	50	Dead	M	M	0	M	M	1	M	M	Dead	Dead
0	Dead	13	Dead	0	0	M	M	0	Dead	M	M	0	0	8	11	M	M	Dead	Dead	Dead	Dead	Dead	M	Dead	50	M	Dead	M	M	54	M	20	Dead	30	0	0	29	0	Dead	M	M	0	M	M	0	M	M	Dead	Dead
0	Dead	20	Dead	15	45	M	M	0	Dead	M	M	20	49	0	0	M	M	Dead	Dead	Dead	Dead	Dead	M	Dead	0	M	Dead	M	M	0	M	0	Dead	0	0	32	0	0	Dead	M	M	0	M	M	Dead	M	M	Dead	Dead
54	Dead	0	Dead	0	0	M	M	35	Dead	M	M	0	0	Dead	0	M	M	Dead	Dead	Dead	Dead	Dead	M	Dead	0	Dead	Dead	M	M	24	Dead	15	Dead	15	45	0	15	35	Dead	M	M	30	M	M	Dead	M	M	Dead	Dead
0	Dead	15	Dead	29	0	M	M	0	Dead	M	M	0	34	Dead	Dead	M	M	Dead	Dead	Dead	Dead	Dead	M	Dead	15	Dead	Dead	M	M	0	Dead	0	Dead	0	0	30	3	0	Dead	M	M	0	M	M	Dead	M	M	Dead	Dead
24	Dead	0	Dead	0	30	M	M	13	Dead	M	M	0	0	Dead	Dead	M	M	Dead	Dead	Dead	Dead	Dead	M	Dead	0	Dead	Dead	M	M	20	Dead	2	Dead	29	0	0	2	13	Dead	M	M	35	M	M	Dead	M	M	Dead	Dead
0	Dead	2	Dead	0	0	M	M	0	Dead	M	M	32	21	Dead	Dead	M	M	Dead	Dead	Dead	Dead	Dead	M	Dead	0	Dead	Dead	M	M	0	Dead	0	Dead	0	30	0	0	0	Dead	M	M	0	M	M	Dead	M	Dead	Dead	Dead
20	Dead	0	Dead	25	15	M	M	30	Dead	M	M	0	0	Dead	Dead	M	M	Dead	Dead	Dead	Dead	Dead	M	Dead	2	Dead	Dead	M	M	15	Dead	Dead	Dead	0	0	21	0	30	Dead	M	M	32	M	M	Dead	M	Dead	Dead	Dead
0	Dead	Dead	Dead	0	0	M	M	0	Dead	M	M	20	10	Dead	Dead	M	M	Dead	Dead	Dead	Dead	Dead	M	Dead	0	Dead	Dead	M	M	0	Dead	Dead	Dead	25	15	0	Dead	0	Dead	M	M	0	M	M	Dead	M	Dead	Dead	Dead
15	Dead	Dead	Dead	45	4	M	M	0	Dead	M	M	0	0	Dead	Dead	M	M	Dead	Dead	Dead	Dead	Dead	M	Dead	Dead	Dead	Dead	M	M	10	Dead	Dead	Dead	0	0	16	Dead	0	Dead	M	M	12	M	M	Dead	M	Dead	Dead	Dead
0	Dead	Dead	Dead	0	0	M	M	42	Dead	M	M	Dead	Dead	Dead	Dead	M	Dead	Dead	Dead	Dead	Dead	Dead	M	Dead	Dead	Dead	Dead	M	M	0	Dead	Dead	Dead	45	4	0	Dead	42	Dead	M	M	0	M	Dead	Dead	M	Dead	Dead	Dead
5	Dead	Dead	Dead	12	Dead	M	M	0	Dead	M	M	Dead	Dead	Dead	Dead	Dead	Dead	Dead	Dead	Dead	Dead	Dead	M	Dead	Dead	Dead	Dead	M	M	Dead	Dead	Dead	Dead	0	0	10	Dead	0	Dead	M	M	Dead	M	Dead	Dead	M	Dead	Dead	Dead
0	Dead	Dead	Dead	0	Dead	M	M	26	Dead	M	M	Dead	Dead	Dead	Dead	Dead	Dead	Dead	Dead	Dead	Dead	Dead	M	Dead	Dead	Dead	Dead	M	M	Dead	Dead	Dead	Dead	12	Dead	0	Dead	26	Dead	M	M	Dead	M	Dead	Dead	M	Dead	Dead	Dead
Dead	Dead	Dead	Dead	1	Dead	M	M	0	Dead	M	M	Dead	Dead	Dead	Dead	Dead	Dead	Dead	Dead	Dead	Dead	Dead	M	Dead	Dead	Dead	Dead	M	M	Dead	Dead	Dead	Dead	0	Dead	4	Dead	0	Dead	M	M	Dead	Dead	Dead	Dead	M	Dead	Dead	Dead
Dead	Dead	Dead	Dead	0	Dead	M	M	5	Dead	M	M	Dead	Dead	Dead	Dead	Dead	Dead	Dead	Dead	Dead	Dead	Dead	Dead	Dead	Dead	Dead	Dead	Dead	Dead	Dead	Dead	Dead	Dead	1	Dead	0	Dead	5	Dead	M	M	Dead	Dead	Dead	Dead	Dead	Dead	Dead	Dead
Dead	Dead	Dead	Dead	Dead	Dead	M	M	0	Dead	Dead	Dead	Dead	Dead	Dead	Dead	Dead	Dead	Dead	Dead	Dead	Dead	Dead	Dead	Dead	Dead	Dead	Dead	Dead	Dead	Dead	Dead	Dead	Dead	0	Dead	Dead	Dead	0	Dead	M	M	Dead	Dead	Dead	Dead	Dead	Dead	Dead	Dead
Dead	Dead	Dead	Dead	Dead	Dead	M	Dead	Dead	Dead	Dead	Dead	Dead	Dead	Dead	Dead	Dead	Dead	Dead	Dead	Dead	Dead	Dead	Dead	Dead	Dead	Dead	Dead	Dead	Dead	Dead	Dead	Dead	Dead	Dead	Dead	Dead	Dead	Dead	Dead	M	Dead	Dead	Dead	Dead	Dead	Dead	Dead	Dead	Dead
Dead	Dead	Dead	Dead	Dead	Dead	Dead	Dead	Dead	Dead	Dead	Dead	Dead	Dead	Dead	Dead	Dead	Dead	Dead	Dead	Dead	Dead	Dead	Dead	Dead	Dead	Dead	Dead	Dead	Dead	Dead	Dead	Dead	Dead	Dead	Dead	Dead	Dead	Dead	Dead	Dead	Dead	Dead	Dead	Dead	Dead	Dead	Dead	Dead	Dead
[truncated: 50 more columns]

## Sheet: 40 degrees celcius
E	E	E	E	E	E	E	E	E	E	E	E	E	E	E	E	E	E	E	E	E	E	E	E	E	E	E	E	E	E	E	E	E	E	E	E	E	E	E	E	E	E	E	E	E	E	E	E	E	E
E	E	E	E	E	E	E	E	E	E	E	E	E	E	E	E	E	E	E	E	E	E	E	E	E	E	E	E	E	E	E	E	E	E	E	E	E	E	E	E	E	E	E	E	E	E	E	E	E	E
E	E	E	E	E	E	E	E	E	E	E	E	E	E	E	E	E	E	E	E	E	E	E	E	E	E	E	E	E	E	E	E	E	E	E	E	E	E	E	E	E	E	E	E	E	E	E	E	E	E
E	E	E	E	E	E	E	E	E	E	E	E	E	E	E	E	E	E	E	E	E	E	E	E	E	E	E	E	E	E	E	E	E	E	E	E	E	E	E	E	E	E	E	E	E	E	E	E	E	E
E	E	E	E	E	E	E	E	E	E	E	E	E	E	E	E	E	E	E	E	E	E	E	E	E	E	E	E	E	E	E	E	E	E	E	E	E	E	E	E	E	E	E	E	E	E	E	E	E	E
E	E	E	E	E	E	E	E	E	E	E	E	E	E	E	E	E	E	E	E	E	E	E	E	E	E	E	E	E	E	E	E	E	E	E	E	E	E	E	E	E	E	E	E	E	E	N	E	E	E
E	E	E	E	E	E	E	E	E	E	E	E	E	E	E	E	E	E	E	E	E	E	E	E	E	E	E	E	E	E	E	E	E	E	E	E	E	E	E	E	E	E	E	E	E	E	N	E	E	E
E	E	E	E	E	E	E	E	E	E	E	E	E	E	E	E	E	E	E	E	E	E	E	E	E	E	E	E	E	E	E	E	E	E	E	E	E	E	E	E	E	E	E	E	E	E	N	E	E	E
E	E	E	E	E	E	E	E	E	E	E	N	E	E	E	E	E	E	E	E	E	E	E	E	E	E	E	E	E	E	E	E	E	E	E	E	E	E	E	E	E	E	E	E	E	E	N	E	E	E
E	E	E	E	E	E	E	E	E	E	E	N	E	E	E	E	E	E	E	E	E	E	E	E	E	E	E	E	E	E	E	E	E	E	E	E	E	E	E	E	E	E	E	E	E	E	N	E	E	E
E	E	E	E	E	E	E	E	E	E	E	N	E	E	E	E	E	E	E	E	E	E	E	E	N	E	E	E	E	E	E	E	E	E	E	E	E	E	E	E	E	E	E	E	E	E	N	E	E	E
E	E	E	E	E	E	E	E	E	E	E	Dead	E	E	E	E	E	E	E	E	E	E	E	E	Dead	E	E	E	E	E	E	E	E	E	E	E	E	E	E	E	E	E	E	E	E	E	N	E	E	E
E	E	E	E	E	E	E	E	E	E	E	Dead	E	E	E	E	E	E	E	E	E	E	E	E	Dead	E	E	E	E	E	E	E	E	E	E	E	E	E	E	E	E	E	E	E	E	E	N	E	E	E
E	E	E	E	E	E	E	E	E	E	E	Dead	E	E	E	E	E	E	E	E	E	E	E	E	Dead	E	E	E	E	E	E	E	E	E	E	E	E	E	E	E	E	E	E	E	E	E	N	E	E	E
E	E	E	E	E	E	E	E	E	E	E	Dead	E	E	E	E	E	E	E	E	E	E	E	E	Dead	E	E	E	E	E	E	E	E	E	E	E	E	E	E	E	E	E	E	E	E	E	N	E	E	E
E	E	E	E	E	E	E	E	E	E	E	Dead	E	E	E	E	E	E	E	E	E	E	E	E	Dead	E	E	E	E	E	E	E	E	E	E	E	E	E	E	E	E	E	E	E	E	E	N	E	E	E
E	E	E	E	E	E	E	E	E	E	E	Dead	E	E	E	E	E	E	E	E	E	E	E	E	Dead	E	E	E	E	E	E	E	E	E	E	E	E	E	E	E	E	E	E	E	E	E	N	E	E	E
E	E	E	E	E	E	E	E	E	E	E	Dead	E	E	E	E	E	E	E	E	E	E	E	E	Dead	E	E	E	E	E	E	E	E	E	E	E	E	E	E	E	E	E	E	E	E	E	N	E	E	E
E	E	E	E	E	E	E	E	E	E	E	Dead	E	E	E	E	E	E	E	E	E	E	E	E	Dead	E	E	E	E	E	E	E	E	E	E	E	E	E	E	E	E	E	E	E	E	E	N	E	E	E
E	E	E	E	E	E	E	E	E	E	E	Dead	E	E	E	E	E	E	E	E	E	E	E	E	Dead	E	E	E	E	E	E	E	E	E	E	E	E	E	E	E	E	E	E	E	E	E	N	E	E	E
E	E	E	E	E	E	E	E	E	E	E	Dead	E	E	E	E	E	E	E	E	E	E	E	E	Dead	E	E	E	E	E	E	E	E	E	E	E	E	E	E	E	E	E	E	E	E	E	N	E	E	E
E	E	E	E	E	E	E	E	E	E	E	Dead	E	E	E	E	E	E	E	E	E	E	E	E	Dead	E	E	E	E	E	E	E	E	E	E	E	E	E	E	E	E	E	E	E	E	E	N	E	E	E
E	E	E	E	E	E	E	E	E	E	E	Dead	E	E	E	E	E	E	E	E	E	E	E	E	Dead	E	E	E	E	E	E	E	E	E	E	E	E	E	E	E	E	E	E	E	E	E	N	E	E	E
E	E	E	E	E	E	E	E	E	E	E	Dead	E	E	E	E	E	E	E	E	E	E	E	E	Dead	E	E	E	E	E	E	E	E	E	E	E	E	E	E	E	E	E	E	E	E	E	N	E	E	E
E	E	E	E	E	E	E	E	E	E	E	Dead	E	E	E	E	E	E	E	E	E	E	E	E	Dead	E	E	E	E	E	E	E	E	E	E	E	E	E	E	E	E	E	E	E	E	E	N	E	E	E
E	E	E	E	E	E	E	E	E	E	E	Dead	E	E	E	E	E	E	E	E	E	E	E	E	Dead	E	E	E	E	E	E	E	E	E	E	E	E	E	E	E	E	E	E	E	E	E	N	E	E	E
E	E	E	E	E	E	E	E	E	E	E	Dead	E	E	E	E	E	E	E	E	E	E	E	E	Dead	E	E	E	E	E	E	E	E	E	E	E	E	E	E	E	E	E	E	E	E	E	N	E	E	E
E	E	E	E	E	E	E	E	E	E	E	Dead	E	E	E	E	E	E	E	E	E	E	E	E	Dead	E	E	E	E	E	E	E	E	E	E	E	E	E	E	E	E	E	E	E	E	E	N	E	E	E
E	E	E	E	E	E	E	E	E	E	E	Dead	E	E	E	E	E	E	E	E	E	E	E	E	Dead	E	E	E	E	E	E	E	E	E	E	E	E	E	E	E	E	E	E	E	E	E	N	E	E	E
E	E	E	E	E	E	E	E	E	E	E	Dead	E	E	E	E	E	E	E	E	E	E	E	E	Dead	E	E	E	E	E	E	E	E	E	E	E	E	E	E	E	E	E	E	E	E	E	N	E	E	E
Dead	Dead	Dead	Dead	Dead	Dead	Dead	Dead	Dead	Dead	Dead	Dead	Dead	Dead	Dead	Dead	Dead	Dead	Dead	Dead	Dead	Dead	Dead	Dead	Dead	Dead	Dead	Dead	Dead	Dead	Dead	Dead	Dead	Dead	Dead	Dead	Dead	Dead	Dead	Dead	Dead	Dead	Dead	Dead	Dead	Dead	Dead	Dead	Dead	Dead
Dead	Dead	Dead	Dead	Dead	Dead	Dead	Dead	Dead	Dead	Dead	Dead	Dead	Dead	Dead	Dead	Dead	Dead	Dead	Dead	Dead	Dead	Dead	Dead	Dead	Dead	Dead	Dead	Dead	Dead	Dead	Dead	Dead	Dead	Dead	Dead	Dead	Dead	Dead	Dead	Dead	Dead	Dead	Dead	Dead	Dead	Dead	Dead	Dead	Dead
Dead	Dead	Dead	Dead	Dead	Dead	Dead	Dead	Dead	Dead	Dead	Dead	Dead	Dead	Dead	Dead	Dead	Dead	Dead	Dead	Dead	Dead	Dead	Dead	Dead	Dead	Dead	Dead	Dead	Dead	Dead	Dead	Dead	Dead	Dead	Dead	Dead	Dead	Dead	Dead	Dead	Dead	Dead	Dead	Dead	Dead	Dead	Dead	Dead	Dead
[truncated: 50 more columns]

## Sheet: Body length
Temperature	Female body length (cm)	Male body length (cm)	SE F	SE M
20	2.05	1.76	0.02	0.05
25	2.34	2.25	0.03	0.05
27	2.6	2.37	0.03	0.03
30	2.74	2.48	0.07	0.04
32	3	2.49	0.02	0.05
35	2.71	2.42	0.03	0.03
37	2.18	2.01	0.02	0.02

## Sheet: Body weight
Temperature	Female body weight (g)	Male body weight (g)	SE Female	SE male
20°C	0.55	0.52	0.01	0.06
25°C	0.7	0.74	0.05	0.04
27°C	1.17	0.92	0.04	0.01
30°C	1.26	0.93	0.06	0.06
32°C	1.58	1	0.01	0.02
35°C	1.05	0.9	0.06	0.01
37°C	0.72	0.64	0.04	0.03
